# Supplementary material for: Gordonia species as a rare pathogen isolated from milk of dairy cows with mastitis
Source: Sci Rep. 2022 Apr 11;12:6028. doi: 10.1038/s41598-022-09340-4 (PMC9001696; doi:10.1038/s41598-022-09340-4)
Supplement: Supplementary file 4 — Supplementary Information 3. [file 41598_2022_9340_MOESM4_ESM.xlsx]

## Sheet: List1
genes present in NBRC 108238 and MTZ 041 genomes but not in mastitis strains
locus_tag	ftype	length_bp	gene	EC_number	COG	product	sequence
ASM31r_00330	CDS	528				hypothetical protein	ATGAGTACCGAAGTGACGCCGACCGGTCGTCGGGAGACGCGCGGCGGACAGGCGTTCCTGGTTCTCGAGCGCACGTTCCCGGCGCCCGCCGATGCGGTGTGGGCGGCCATCACCGAACCCGAGCGGCTCCGACGATGGATCGGAACCTGGGCCGGCGACCCGACGGCAGGGTTCGTCGACTTCCGCATGACCGCCGAGGGCGAGGATGCGGAGAACGAGCGGATGGCCATCTGCGAATGTGACCCGCCCCGACGACTCGTCGTCGAATCGAGAACCCCCGCCGACGACGGCGACCCCGACGACGTGTGGCGACTCGAACTCGATCTCGTCGAGTCCGGCGGTTCGACGACCCTCGTCTTCGCACAGGGGCTCCCCCGGCCCGAGATGGCCGAGAACGTC…
ASM31r_00331	CDS	186				hypothetical protein	ATGTCGGACTTCATCCGGAAGATCAAGGACGAGGCGAAGGCCGTCGCGGCCGCTGTCGATCAGGAGTTGACCGTCCTCGAGGGCGTGCCCGGATACGACCCCCTCGCGGAGCGGGACGACGCCGATGAGGACGCGGAGAGCGATTCGGCAGAAGACGAGCCTGTGGGTGACGAGGCCGCGAAGTAG
ASM31r_00332	CDS	606				hypothetical protein	ATGCGCTTTTCCAGATGGGTGGCTGCAGTCTTCGCAATCGCGGCCTGCGCCGCGGCGGTTTTCGCCGGCAGCGGTGGCGCGGCGGCGGCACTACTCACCTCGACTGCCTACCCCCACAGCCAAACCCTCGTCGACGGAACGGTGTCGGTGACGGTCACCAACAGCTGGAACGGGACGGCGACGTGCTGGGTGTCGATCCACGCCGCGGAGGATCTCGACTGGCTCGCACTACGTGCCGCCCAGGTCAACGTCGAGCTGAGTCGGGGTGTCGAGTCCGCACAACTCGACAACGCTCGTCAGCAGGTCGCCGGGAATGCACTTCACAAGGTGTTCAACGGCGTGACGGTCGCCCAGAACGCCTCGACGACCGAGACGTGGGACTCGGGCCGGGCGGACACG…
ASM31r_00333	CDS	1524				hypothetical protein	GTGGGCGGACGCCGCAGATCACGCCAGGCGTGGTCGGCGCGCACCACGAGGGCCTTCCACAGGCCGTCTCGCCGAACGACGACCTCACTGGCGTTCAGCGCCCTCGCGCTGGCATCGGTCATACCCGTGGCCGTCGCGTCGACCAACGTGGCGGTGGTGGTCGAGTCTCTGATCGACCGCGAGATCGTCGGTGAAGGCACCCCTTACCGCCACCGCAGCACCACCGACATCTTCACCGGTCGGCTCGCAGGCCTCTCGCCGGCGCCCGGTCACGGCCGGGATCTGCTCATCACCGGCGGGCTGACCGCGGGGAGCCCGGAGCCGGTCCTGGTCTTCCACCCGAGCACCCCGACCCCCACCGGGTTGCCGCCCGCCCTCGCGCCGGTCGCCCCCGGACAG…
ASM31r_00335	CDS	861				hypothetical protein	ATGAGTGCCATGCACCTCATCCGGTCCGGTCTCGTCGCGGCGGCCTCGGCGATCGCCGCCGCCTGTCTGTCCCTCCCCCCGGGCGCAGCCCACGCCGCGCCGTTCCCCGTCACGACCGACGTGAACAAGGCGATCGCCGAGCACTACCTCGGTCCGGCGACCGAGTCGCCGGCGGGCAGCAACCGCTGGGACTGCCGTGACGCCCAGGGCCGCGATCCGGTGATCCTGTTGCACGCGACGGCGATGAACCAGAGCGCCAACTGGGCCTACCTGGCGCCGACCCTCGCCAATGCCGGGTACTGCGTCTTCAGCACCACCTATGGACAGGCGTCGTGGAGCGGCAACACCGGCGGCATGGGGAACAAGGAACGAGCGGCCGAGCACGTCGCCGCGTTCCTC…
ASM31r_00336	CDS	687				hypothetical protein	GTGCGGTGTTCCCCCGCGATCTCCCCGCCCCTCGACGAGGCCGGTACCGTCGAATACGTGCTCCTCACCTCGGCCGTCGCCCACGGAGTGGGCGGCGGCTCGGTCGACCTCGCCTTCCGGCGCTGGGCGTCGACGCGCGTCCGTGTCGGCTCCAGCTTCATCGCGGCCGGCCATGTCATCGAGGTGACCTCGCTCGAGGCGATCGATCCTGCCGGCATCACGACGACGGAGGCGCGTCGCGCCGGATACGACACTCCCGAAGACGTGCGCACCGCTCTGTGCGTGAACGTCCACAACCCCACGTACCGGATCGGACTCCGTTGCATCGGCGAGGACCCACGGATCGCGCTTCGCGCGGACGACGACCTCTCCGACGACGACGTCGCCGCCATCCGGTCA…
ASM31r_00337	CDS	879				hypothetical protein	GTGCTGCCGCGCGCGCAGTCCCTCTGGTACCCCGCCGTCCCGGCATGGCCTTCGACCGGGACGACGCCGGCCGCCGATCTTGCTACTCATCTCGGGCGATTCCGCGCCATCGACGCAGTTCAACCCATTTGCAGTGCTTCTCCGCTGGCCGTCCTGGAAACCCCGGCGCCGGTCTCCGAGCCGGTGACTCACTTCGCCGGGCGGGGTCCATCCGAGGCGCAGGACCGTCCGTCGTCGGATCTGGATGCGTTCCTGAGGGAGGCCGAGAAGGCGGTCCGCGACAAGCGGAGGGCGTTGACCACGCCACAGCCGATGTGGCGCAGAGCGCTCGGTTCGCGACCGCGGATCGCCGGTGCGGTGGCCGCGGTTCTCGTGGTCGGGGCCACGGTGATGCTCGCC…
ASM31r_00338	CDS	1284				hypothetical protein	ATGAGCACGTGCACAGAACCATTCGGCACAGCAGAGGTCCATGCCGCGCACGCGGCCGAGAAAGGTGACAGAGGAATGAGTCAGAGTCGGGGGCGTCATCGTCGGCATCGTGTGCCGTCGGGTCCGTTGCTGTCGGTGACGTCGGCCGTGGTGGCCGCGTCGATCACCGCGGGAGCCGGTATGGCATTCGCCGTTCCGGAGCAGGGCGGCACGGATCCGTCGGATGTCGCTCCGGGACAGGGCGGCACGTCGCCGACGGATGTTGCGCCGGGTGCGCCGGCTCCGGGTGAGACGATCGTCCGACCGGTGGAGGTTCCGGGTCCGGGCACGATCCCTGGCCCTCCCGTCGAGGCGCCGTACCGGTCCTACGACGAATCGCTGTCGCAGTCCTACGCCCAG…
ASM31r_00439	CDS	1494		1.2.1.3	COG1012	Putative aldehyde dehydrogenase	ATGTCGGACACATCGCACGCATCCACCGGGCGTATCCGCAGCGGCCGGCTCTACATCGACGGCAAGTGGGTCGACGGTCACGGCGACGAGGCCATCACCGTCGTCAATCCCGCCACCGAGGAGATCCTCGGCACCGTTCCCCAGGCCACCGTCGCCGATGTCGAGGACGCGGTCCGCGCGGCGCGCATCGCCTTCGACGAGGCGCCGTGGCCGCGGATGTCGGTCCGCGAGCGGCAGGCCGTGCTGCGGATGATGGCCGAGGGTTTCGCCGAACGTCGTGCCGAGCTGGTGGATCTCAGCATCGCCGAGGCCGGTTCCACTCGCGCGCTCGCCGAGTTCCTGCAGGTCGGCACTCCGATCGAGCACTTCACCGATCTCGTCGACCGGGTGATGCCCGCC…
ASM31r_00441	CDS	1245	menE_2	6.2.1.26	COG0318	2-succinylbenzoate--CoA ligase	GTGCTCGCGGAGTTGATCGCCGACTTCCGACGCCCGCTGGTCGTCGTGGAGGAGCGCTACCGCGACAAGGTCGCCGGCCGTGATCAGGTCCTCGGTCTCGACGACTTCCTGGCCATGGCGCGGTCGTCGGAGCCGTTGCCTCCCCTCGATGTCCCGGACGACGCGCCCGCGGTCCTCCTCCACACCAGCGGGACCACGTCGAAGCCGAAGATCGTCCCGCTGCGGCATGAGAACCTGCAGGCCTATGTCTTCGCCACCGTGGATTTCGCGGGCGCGGCCCCCGACGAGGCGGCGCTGATCACCGTGCCGCCGTACCACGTGGCCGCCGTGGGTGCGACGCTCACCAACTTCTACGGAGGCCGCCGCGTCGTGCACCTGCCCGACTTCGACGCCGAGGAG…
ASM31r_00442	CDS	330				hypothetical protein	ATGACCCTGAAGCCAGGCACCAGACTCTGCAGCCAGACCTGCGACACGGAGGTCGTGGTGGTGACGGCACCCGACTCCGAAGTCGAACTCACCTGCGGCGGTGCGCCTCTCGTGCCGAAGGGCGAGCCGGTCGAGAGGGTGGAGATCTCGGCCGGACTCGATACCGGCACCCAGTTGGGCAAACGCTACACCTCCGAGGACGCACCGGGACTCGAGGTGCTGGTCACCAAGGCGGGAGCGGGCACACTGGCGATCGGGACCACACCCCTGGAGATCAAGGCCGCCAAGCCCCTTCCGGCCAGCGACTGGGAGAGCGCGTCGGCATCATGA
ASM31r_00996	CDS	1134				hypothetical protein	ATGAGCCTGGACATCGACGGCGCCACGTCGGATCATGTCGGGGGCATCGAGGACTGGCAATGGTCGCCGGTCGAGGAAGCCGCGATCGAGGACTTGGTTGCGCGACTCGATCGGTATAGATCCCCCGTACTCTCCGCGGCCTCGGGATGGGAGCGTGGTACCCCCACCGATTATCTCGAGAGCCTCGTGAAGTACTGGGCGCGGTCATTCGACTGGAGGGTCGCCGAGCGCCGCATCTGCTCGTATCCGTGGGTTCGCGCAAACATCAACGGGGAACCGGTAACCGCAATACATCGGCGGTCTCGGGATCCGGAGGCGCCGGTAGTGGTGCTACTCCACGGATGGCCGGATTCCTTTCTACGGTTCGAACGTGTGTTGCCGCTCATCGAAGATGTTCAC…
ASM31r_00997	CDS	624				hypothetical protein	ATGAGATCGATGCGCTATCGCGGCGCTTCGGACGAGATAGATCTCGACGCGACCCTGCTGGCAATTGCCGGCAATCCAGTCCCCAGTGACGATGACATCATCGTACGTGAACCGGTACGCACACGACGGTCGATTGTTCTGGTAGTGGACATCTCGGGGTCGGCGAAGGGCGAGCAGATCAAGACAGCAGCAGCCACAGTCGGCGCAATGGTCGGGGAGTTGCATCGAGACGACGTGGCGGTGGTCGCGTTCTGGTCCGACGCCGCACTGGTCACGGCGCTTGGCGAGCGGAAGTCCCCGAACGAGGTCTTGAACGCGATCTTGGCGTTGCCGACGCAAGGATTGACCAACGTCGCGTTCGCGCTCGAGGTTGCTGCGCAACAACTCTCGGGAGTCTCG…
ASM31r_00998	CDS	954				hypothetical protein	ATGACAATTGAGATCTCCAGCGAACCTGCTGGGACGCTGGGGGACGTGTGGTCCAGGATCGCCAAACGCGTCGTTGGCCGTGAGCGGGAGCTGAAACTCCTGCTCGCTGCGGTGGCGGCGGGGCGCGATCTCATGCTGGAGGGCCCTCCTGGAACATCCAAATCAACTCTTCTGCGTGCGATTACGGCCGAGTGGGGTATTCCGCTCGTGTTCGTCGAGGGGAATGCAGATCTCACCCCGACCCGGCTCGTTGGGCACCACAACCCGGCACGCGTCCTCGCTGAGGACTACAACGCGAGCAACTTCGTCGAGGGCCCACTGCTCGAAGCGATGCGGACCGGCGGCTTTCTTTACATCGAGGAGTTCAACCGAGCTCCGGACGACACACTCAACACACTG…
ASM31r_00999	CDS	1032	adh_1	1.1.1.1		Alcohol dehydrogenase	TTGAAGGCGCTGCAGTACACCGCTTTCGGGGAAGAACCCACTGTGGTCGACATCCCCCGCCCATCACCCGGACCCGGGCAGGTTCTGCTCCGGGTGACCGCCGCTGGGGTGTGTCACTCCGATCTGCACATCATGGCGTCACCCCCCGAGGAGTACCGCTACGGGCCACTACCTCTGACCCTGGGTCACGAGGCGGCCGGGGTGGTGGTCTCGTCTGGGCCGGGCGCAGACCACTTCCCGGCGGATACCCCGGTGCTCGTCTACGGTCCCTGGGGATGTGGCATCTGCCGGAGTTGTGCACGGGGCGAGGAGAACTACTGCACCGAACCCGCCGGTGTGCACCCTCCGGGGATATCGGTCGCCGGCGCCATGGCCGAGTACATGCTGGTCGACGCCGAG…
ASM31r_01000	CDS	849		1.1.1.-		Putative short-chain type dehydrogenase/reductase/MSMEI_5872	ATGGGACGTCTTGACAACAAGGTCGCGCTGGTCACCGGCGCGGCGCGTGGGCAGGGCCGCGCGCACGCACTTAGGCTCGCGGAAGAAGGTGCCGACATCATCGCTGTGGACATCTGTGCGCAGGTGCCCACCGCGCCATATGCCTTGGGAGACCCTGCAGATCTCGAGGAAACCGCACGACTGGTCGAGCAGTTGGATCGTCGAATTCTGTTTCGGCAAGGCGACACTCGTGACCTCGAAGGCCTCCAGAGCCTGGTCGCCGATGGTGTCGCAGAGTTCGGTGGCATCGATATCGTGGTAGCCAACGCAGGCATCGCCAGCTATGGCCCCGCGTGGGAGATCACCGAAGAGCAGTGGCAGGAGATGCTCGACATCAACCTGACGGGAGTGTGGAAGACC…
ASM31r_01001	CDS	1068	fgd_3	1.1.98.2		F420-dependent glucose-6-phosphate dehydrogenase	GTGAAAGTCCACATGACCAATCTGATCCAGAACTACAACAACGCCTCCACAGATTACGAGGTCTACAAAGACCAGATCGAGCTGTCGGTCCGCGCCGATGCCGATGGCTACGAGAGCATCGGTTGCGTCGAGCACCACTTCGACCCGGGTTACTCGATGTGCCCTGACAACACGCAGTTCCTGTCGTACCTGGCGGGCCGAACGAAGAATGCGAAGCTGCACACCACTGCCGTCATCCTGCCGTGGAACGATCCGCTGCGTGTCGTGGAGAAGATCGCTCTGCTCGACAACCTGTCCGATGGGCGCGCAATGTTCGGCATGGGTCGCGGCCTGGCCCGCCGCGAGTACGAGGGTTTCGGCCTTGACATGAACGAGTCTCGTGAGCGGTTCGACGAAGCC…
ASM31r_01002	CDS	834	mlhB_1	3.1.1.83		Monoterpene epsilon-lactone hydrolase	ATGGATGATTATCGCCGCTTGTACGACGAGGTGCTGGCGAACTTCGAACTGCCGGCAGACGCCGAAGTGGAGGAAGTAGACGCCGACGGGGTCTCGGCGATCTGGGTGAGCGCCCCAGACGCGGCCAAAGACGAGGTCGTCATCGTCGTTCATGGCGGAGGCTTCTGCATGGGCAACGCGCACGGGTACCGCGAGTTCGGTTACCGCCTCTCGAAGGCGTCGGGCGCCCGTGCTCTCGTCGTCGACTACCGGCTCGCCCCCGAGAATCCGTTCCCCGCTCCGCTCGATGATGTCGTGACAGCCTACCGGTGGGCCCGGCGTCAGGACGGTGTGCGGGGCGTGACGTTCGTGGGCGATTCGGCCGGCGGCGGATTGGTGATGGGCGCCCTGGTCAAGCTT…
ASM31r_01003	CDS	171				hypothetical protein	ATGACCCAGGACCATTCTGCCTTGCTCGCACAGCTTGATGCACTGACCGCCGCTGATTCCGGGGCGCCGTTGGCCGAGTTGATCCGAGCGGGGCTGCAAGCCCTGATCGAGGCTGAGGCCAGCGAGAAGATCGGCGCGGCCGCTATGAGCGTGGAACTCGCGAGGTGCTAG
ASM31r_01004	CDS	456		4.2.1.17	COG2030	putative enoyl-CoA hydratase 1	ATGAGCACTATTGTCGAGTCGCCGGCGCACCTTGTCGATCTAGTGGGCAGGTCGCTGGGTGAGACACGATGGCGTGAGGTCACTCAGGTCCAGGTCAATACTTTCGGCGCGGTTACCGGTGACGAGCAATGGATACACGTTGACGTCGAACGAGCGAACGCAGGTCCGTTCGGGCGTCCCATCGCGCACGGCTATCTGACCCTGTCCTTTGTCGGGCCGTTGTTCGCCGAGCTCCTCGAGGTCCACGGTGCCCAGATGGTGGTCAACTACGGCCTCGACCGTGTCCGATTTCCAGCCGCGGTAGGGGTAGGAGCGCGGATCCGGCTGTCTGCGAGCGTGGCCGAGGTTACCGAGGTCGAGGGTGGCGTTCAGTTGGTCGGCGACGCCGTCGTCGAGATC…
ASM31r_01005	CDS	732	bacC_1	1.1.1.385		Dihydroanticapsin 7-dehydrogenase	ATGGACCTCGACCTGTCCGGGAAGGTCGCACTCGTCACCGGCGGTAGCTCGGGAATCGGCGCCGCCAGCGCGCGCATGCTCAAACATCTCGGCGCTCGAGTCGCATTGGCCGACATTCGCGAACCCGACGCCGCCGCACTGGGCGTTGGCGATTCTCTGACAGTGACCGTGGATGTCACACAACCAGCGCAGGTCGACAATATGGTCGACCAGGTCATCGATCGCTACGGAGCCCTAGACATAGCCGTCAACTGCGCTGGTGTCGGAATGCCGGTGAAGGCCCCCGTCGGGGAGACGGAGATCGCGGAATGGCGCCGACTGCTGTCGGTCAACCTCGACGGTAGCTTTCTGTGCATGAAGTCGGAGCTGGCGGTCATGCAGGCTGGTGCCAGCATCGTC…
ASM31r_01006	CDS	1545	lcfB_2	6.2.1.3	COG0318	Long-chain-fatty-acid--CoA ligase	ATGGATCCGAGGAAGGCTTTGCAAGTGAACATAGCGAATGTCATCAGGCGGTCGGCGCGGCGCAACCCCGGCAAGGTGGCGATCCGCCATAACGACGCCGAATTGACCTATCAAGAGCTGATCGACAGGTCGTCGCGTTTCGCCTCATATCTCATTGAGCAGGGCGTTCGTCCGGGAGACCGAGTTGGCGTACTGATGCACAACCAACCGGAGTGGATCATCGCCATGCTGGGGATCTGGCAGGCCGGCGGAACCCTGGTGCCATACAACTACCTGTTCCACCCATCGGCGCTGCGGCACGCGACGCAAGATGCCGAGGTGCAGATGATCGTCAGTCCCGCGACCGATGTCGAGCGCCTCGGCGAGGCCCTTCGCGGACTGGCGATTGCGGGCCGGATC…
ASM31r_01007	CDS	333		1.-.-.-	COG1359	Putative monooxygenase	ATGCCCGATACCCAGCCAGTTGTGGTCGTTGCCGTTTTCGTCCCGAGGCCAGGTAAGCGTGATGAGGTTGAAGCCGCCGTCCGCAACGCTGTTGCCGCCACCCATGCGGACGACCGTGGGTGCGAGCTATACGCGGCCCACGAGAGCATCCGCGGCCGAGAGGGAATCGTGATCATCGAGAAGTGGGCCTCTGCGGAGGAGTTGCAGATGCATGGATCCGGCAAGGCCTTCGCCGATCTCACCGCTGCAGTCGGCGATCTTCTTGCCGAGCCGCTCGATGTCACCGTCTTGAAGCCAATCCCCGCTGGCGACCCGAAACTGGGTGCACTGTGA
ASM31r_01008	CDS	1107	ribBA_3	3.5.4.25		Riboflavin biosynthesis protein RibBA	ATGACACCTGATGCTGCCTGTTCGGTCGCGAAGTACGGGGCGATGCGCGTCAGGCGAGCTGTCCGCGCACTGGCGTCGGGGTCGCCCGTGGTGGTAGTCGACGATCGTGACCCGAGCCGGGTGTACGGGAATCTGGTTCTCGCCGCTGGTTGTGCAAACTCGGCGAACTCGGCCTTCATGGTACGGCACACGTCGGGATTCCTGTGCGTTGCGTTGCCGGGCGCAGAGTGTGATCGTCTCGATCTTCCGGTAATGCAAGGCGTTGATGAGTTCGGCAGTCCCGAGGTGCCGGCGTGTGTGACTGTTGACGCGGTGGAAGGCGTGACAACTGGCATCTCAGCCAGCGACCGAGCTCGCACCGCGTCGATGCTCGCCGACGCGGCAAGTCGGCCGGAGGAC…
ASM31r_01009	CDS	1182		1.3.99.-	COG1960	Acyl-CoA dehydrogenase fadE12	ATGACAGTGGCCCCGGTGCCGAACCTGAACCCGGACAGCCGGGAACTTGTGGCTTCGATCTTCGAAGCCGTGGAGGGAATCTCGGCCGCCTTTCCGCGATCCCTGTTCTTGCAGCGTGCGCGTGATGGAGGGCATGCCCGGGAACTCTGGGATGCACTCGTCGCGGCGGATCTTCTCGCCATCGGAGTGCCGGAGAGCCTGGGAGGTGCGGGAGGTGGGCTCACTGGAACCACTGCCGTGATGGAGGCGCTGGCACGCAAAGGTATCCCGCCGCTCCAGTACAGTCTCACGACCTTCTGCCGCGAGGCGATCCTGCGGCACGGATCGGAACAGCAGATCAAAGACCACGTCCTGACCAGCGTCACGGGCCGGCGCAAGATCTGCCTCGGGGTCACCGAG…
ASM31r_01010	CDS	852	dpgD	4.2.1.17		Enoyl-CoA-hydratase	ATGTCACAGGACGCGAGCAGTAGAATCGTAGAGACAGCCGGACAGCAAGTCGGACGGGCCGGTGACGGTGAGATCTCGTACAGTGTGACCGACGCGGTCGCCCTCATCACGTTGGATCGCCCGTCGGCTCACAACGCATTGACCGTGTCCATGCTGCAGCAGCTGGCGGCTGCTTTCGACGACGCTCGTCGCAACGACCACGTACGTGCCATCGTCATCACGGGTGCGGGTGACCGCGCCTTCAGCGCGGGCGGCGATCTCGGAGAACTGATTCCGCGCCTCTCAGCTGGTGAGCTGGAGATCTTGATCCCCGACCCCGCGAAAAGGTTCTTTTCGGATGTGTTCATCCCGGTGATCGCGGCGGTGAACGGCCTCTGCCTTGCGGGGGGACTTGAGATG…
ASM31r_01011	CDS	1692	norR			Anaerobic nitric oxide reductase transcription regulator NorR	ATGAGCGTGATCGACTCATGGCGCCGAAGCCTGCGTTACGGACTCGGCAATCGCCCGAGGCAGATCGTGCGTTCTGTCGAGGTGGACATGCAGAATCCGCTGGTGAAGGTCGCTCACGCAGTCATCACGTCCCGCGAGGCCGTACTCGAACAGTCGATGTGTGGGCTGTCGCTCACAGATGCCGACGGGGTGCTCTTACGTCAGTGGGTGGGTGATCCCGCAGTTGGAAAATGGTTGGAGAGGCACGGCATCGTCCCCTCTGTGGCCGTGGACGAGAGTTCTATCGGAACGTCCAGCGGCATCTGCCTGCTCACCGAGAAGCCGGCGATTGTCCGTGGCCTCGAACACTTCTACGAGGAGTATGCGGAAGTGACCTCGGCCGGCGTTCCCATCATCCAC…
ASM31r_01012	CDS	663				hypothetical protein	ATGGTCACGCGGCGGTCCTGTGTTCTCGGAATCGGGTCTCCGATTGCGTACTACTGTCACCACATGACCACATCCCGCTCGGCGGGGCGTACCCGTCTCAGTTCTAGTGACCGGCGTGAGCAGATTCTCGAAGCCGCCCAGCGTCTCTTCGCAGAACGTGCTTACGAAGACGTTTCGACGGCGGAACTCGCCGCGGCGGCGGGTACCACCCGGACGAATCTGCACCACCACTTCGGTACGAAGAGAGCTCTCTACCTCGAGGTGGTTCGGCGCTTTGCCCGGTTGCCGGCACCTCCTACCGATCTCCCCCGGGCCTCGGACGTTCCGACGGCGGTCGCTGAGACCTTTGACAAGTGGCTCGATCTCGTCGAGCACAACCGCGAGACATATCTGAGCATG…
ASM31r_01013	CDS	408				hypothetical protein	GTGCCGATCACCTCGAACCTGCCCTTCGGTCGCAGGGTCGAGGTCTTCGCCGACGACGTCGTTGCCGCCGCGCTGATCGAGCGACTGGTCCACGACACCGAGGCATCACTATCGACGCCGAGCCCTACCCACGAGACGACGTCATCACCCACGACAGTGGCGATGGGCGCAGAAGCCCTGTGCCCATCGCCGGTCTGTGCGTCAATCCACCAGCGCCCTCATGTCGCCTGCGAAACCTCGGTCGACGTTCGCCGGGACGAGGTCGACACGGACGCAATGGCCCAGATGCTCAGGAGTCCGGCGACGGTGATGAACGCCCCGACCGAGAGCAACGATCCGGTCGCCTCCAGCAATCCGGTCGCGATGAATGGGGAGAACCCGCCGCCCAGGACAGCGCCC…
ASM31r_01014	CDS	1347	proP_2			Proline/betaine transporter	ATGCGGCCCACCCGCGAAAACCTGGCGGAACCCGAGAACAAACCGAAGGGCTTGCGAGCGGTCATCGTCGCGGCTCTCGGCGCGAGCACTCTCGAGTGGTACGACTTCTACATCTACGGGACTGCTGCGGCACTCGTCTTCAACAAGGTCTTCTTCCCGTCGGTCAACCCCGCACTGGGCACTCTCGCCGCCTTCGCGACGTTCGGGGTCGGCTTCCTGTTCCGTCCGCTCGGAGGGTTGATCTTCGGCCACTTCGGCGACACGTTGGGCAGAAAGAAGCTGCTCGTCATCGCGATGATGGTCATGGGTATCTCCACGTTCCTGATCGGCGTGTTGCCGACGTATTCGACGCTCGGGATTCTCGCACCGATCCTGCTCGTGGTGCTGCGCGCCGCTCAA…
ASM31r_01015	CDS	1167	mmgC_2	1.3.99.-	COG1960	Acyl-CoA dehydrogenase	ATGTTGTTGGACTTGGACGATGCCCGCCGTGACTTCCGCGAATACGTGCGCGGATGGGTGGACAAGAATTTCCCCCCCGAGCGTGCTCTGGAGCTGGAGAAGCAGGAATACCGGTATCCGTTCGAACTCTGGGATGCCATGGCAGAAGCAGGGTTTCATGCCGTAGGGATCAGCGAGGAGTACGGCGGACAGGGTGGCAACGCGGTTGACACCGCTGTTCTGGCCCGTGAGCTCGCGCGAAGCCTGGGCGGCCTGTCCTGGGTCTGGGGGATCCCCTCGTTCGCCGGCGCGAAGGCGTTGAGCCACGCCGGTACCGATGAACAGAAGAAGGAACTTCTCCCCGAACTCGCCGCCGGTCGCATCCGCTTCTCCATCGCGGTGACCGAACCAGGAGGCGGC…
ASM31r_01016	CDS	732				hypothetical protein	ATGACCCGCACAGCACTGGTCACCGGCGCATCACGAGGGATCGGTCTCGAGATCGCTCGCCGACTGGCAGACGACGGATGGAACCTCACCATCAGCGCACGAACCGAGAGCACTCTCACCGAAGCTGCCACCACGTTGCGGGAGAGATCGCAGGGGGAGGTCTGTGCGGTCGTGGCGGACATGGCATCTGAAGGGGACGTCCTCGCGCTGGCTGCCGCGCACCGAGAACGCTTCGGCCGACTCGATGCGCTGGTCCTCAACGCTGGCATGGGATCGATAGGGCCGATTGCGGAGTTCCCGATCCGGCGCTTCGACAAACTGATCGCGGTCAACGTTCGATCGGCCTATCTGCTCATCCAGCAACTGTTGCCGACTCTCAGGGAAACAGCCGGCACCACC…
ASM31r_01017	CDS	759		1.-.-.-		putative oxidoreductase	GTGAACATCAGCGGAAGCTCTGCCCTGGTCACAGGTGGAGCGTCGGGTCTCGGCCTCGCCACGGCCGAGAAACTCAGCGGCGCAGGAGCGAAGGTCGTCATCGTCGATCTTCCCGAATCGCCCGGTGCGGAGGTGGCCGCTCGCTCGGAGAACATCACATTCGTGCCTGCCGACGTGCGGGACAGCGAACAGATCTCGGCAGCTATCGAGACTGCGTCGGCCTTGGCCCCCCTGCGAATTACGGTCAACTGCGCGGGCATCGGCGACCCAGCCAAGACCCTTGGGCGTCGTGGGCCCCTCGGACTCGACCGCTTCGAGCGGGTCATCTCGATCAATCTGCTGGGGACCTTCAACGTGATTCGGCTCGCCGCCGAGGCGATCGCAGCGACTGAACCCGTC…
ASM31r_01018	CDS	429				hypothetical protein	ATGACACTCACCACTGAACCGCGCGTCGGCGACGACCTCCCGGCGTTCAAGGTGGAATCGGTAAGCGCAGACAAGATCCGGATCATGGCCCTGATCTTTCAGGACCCCAACCCCATCCACTTCGATCTTGAGGCTGTGCGCGAAGCAGGACTGGGCGACAGATACGTCAACCAGGGCGGTGTCACTATGGCCTACATCATCAACATGCTGACCGCATGGACAGGGTCGCGGGCCTCTATCCGTTCCCTCTCAACCAGATTCACCGCGAATGTCTTCGCAGGCGATGCGGTCGAGGCCGGCGGAACGGTGACCGGCGTGCGCAATGCCGACGGTCGAATGCTGGTCGATTGCGACGTTTGGGTCCGTCCCGTCACCGCGGACGGCGGAGCGCCGCCCGTC…
ASM31r_01019	CDS	534				hypothetical protein	ATGGCGGATACACCATCTACTGACGTGACCGGGACACGACCGTCCGCTGTCGAGCGGGATGGGTCGAGCTCGACGCCGGCCGAACTGATCGATATCGCAGTACTCAAGCAGTCGCTCGAGGGCCGTGAACTCCCCGGAGCCAGCATCACCATAGAGCCGTATCAGAGCGTGCTGGCGGATTACGCATTGGAAGCCGATGCCGACGATTCGGGTGACGCACACCCGTTGTGGGGGCTCGTGCTGTCGCTGCGGGGGATGGGCATCACTGTCGTCGAACTCTGCGCCTTGGCCGCCCAACGCCCCCAGGATGTGCTCCTGTTCGGCAACTGCGAGGTGATTCAGCACCGGCCCTTGCGAGTCGGCGCGACCATCGACGTCACCGCGAGTATCGAATCTGTC…
ASM31r_01020	CDS	759	kduD_2	1.1.1.127		2-dehydro-3-deoxy-D-gluconate 5-dehydrogenase	ATGGCCGCCGATCTCACCGGTACCACTGCTGTCGTCACCGGCGGCAACAACGGGATCGGCCGCGCTCTCGCCGTCGGCCTCGCCAAAGCGGGTGCAGACGTGGCGATCTGGGCGCGCAATGCCGAGCGCAATGCGCAGACCGTCGCCGAGATCGAGACATTCGGTGTGAAGGCGCTCGGGGTGAGCTGCGACGTGACCGACGAGCAAGCTGTGATCGCGGCCATGGACGAGACGGTGGCGACGCTCGGACCGCTGGGATGCTTCGTGGCGAACTCCGGGATCTCCATCGAGACCCCGATCGTGGACATGTCCTTCGACACCTGGCGACATGTGCTTGCCACGAATCTCGACGGGGCCTTCCTCTGTACTCGCGAGGCGGCGCGGCGGTTCGTCGACCAG…
ASM31r_01021	CDS	1119	acdA_4	1.3.99.-	COG1960	Acyl-CoA dehydrogenase	ATGACGGTCACGACGCCGGAAACCGGCAATCTCCTGTACACCGAGATCGAAGACGACCTACGCCAGAGCGTGCGATCGCTGCTGGACAAGCGATGTGGCTGGACCGAAGTTCTGGCGCGCACCGAATCGGCAGATCTTGTCGACACGAGTCTGTGGTCCACCCTCGCCGGCGAACTGGGATGCGCGGCAATGCCGATCCCCGAAGAGCAGGGCGGTGCCGGCGGCAGTTGGCGCGAGGCCGCAGTGGTGGCAGAGGAGCTCGGCCGTGCGGTTGCTCCCGTCCCGTTCCTCGGTTCGGCCGGCATTGCCACCGCACTGCTGCTCGAACTGCGCCTGCCCGACGTTCTCGAGCAGCTCGCCTCGGGCGAGTCGACGGCGGCGGTGTGCATTCCGTTCGCG…
ASM31r_01022	CDS	1176		1.3.99.-		Acyl-CoA dehydrogenase FadE34	ATGAGCACGAACATCACCGACGCCGTCTCCGAGTTTCTCGCGGCCCATGACCCGGCGACGACCGAGCGGCTCGACTTCCTGCGTGCTCAGTTCGATGCCGGGCTGGCGTGGGTGCACTACCCCGAGGGACTCGGTGGCCGCGGGCTCGACCGAGAGCTACAGGCCACGGTCGATCGGCTGTTGGCCGAAGCCGGCGCCCCCACCAACGAGCCCCATCGCAACATCATCGGGCTCGGGATGGCGGCGCCCACGATCCTCCGATTCGGAACCGACGAACAGAAGGCTCGCTGGTTGCGTCCGTTGTGGACGGGCGAAGAGATCTGGTGCCAGCTCTTCTCCGAACCGGGAGCAGGCTCGGACCTCGCCAATGTCGCGACTAGTGCCGTCCGCAAGGACGAC…
ASM31r_01023	CDS	474				hypothetical protein	ATGACCACCGAAACTTCTGGCTCCATCACGACCCAGCGGGTCCACTGGGATCTCGACTACGACGTGCACCTCGGTCGGACCTGGGGCCGCTTCATGCAGGGGTTGACCGAGAAGAAGATCCTCGCCAACGCGTGCCCGGAATGCGCTCGGGTCTTCGTCCCTCCGCAGGCATACTGCGAGTCCTGCTTCGTGGCCACCGATGAGTGGCGGGAACTTCCGCCCGAGGGCGAGGTGGAGGTGTTCACGGTGGCGTGGCAGAGCTTCCGCGGTGGGCCGAAGCCGCCGTACGCCATCGCCGGGATCCGCCTCGACGGCGCCAGCACGCTTCTCATGCACTACGTGAGCGGGCTCGACCTCTCCGATCCCGCCGCGGTTGGCGACCAGCTCAAGCCCGGCGCG…
ASM31r_01024	CDS	1179				hypothetical protein	ATGTCTACTCGAGCATTCATCGGCGGTGTCGGGATCACCGAGGCGACCTCGCCGCGCAAACAGACCTCGTCGGCGGTCGAACTGATCCAGCAGGCGGTCTGGGCGGCCCTCGAGCATGCGGGCATCACCCCGGATGCACTCGACGGTCTCGTCATCGGCGACATCGACGGCTTCGAGGGAACTGTCCTCGGCGCCAAACACATTGTCCGACAACTTGGCTTGGGCACCGACATCCCGGTCACGGTGATCAACACCGGTGGAACGACCGGCGGCAACCTGATGCAGGTCGCAGCACGGCAGGTCCGATCCGGTGACCGGCAGCGCGTGTTGTGCATCGGCGGGCCGACCTTCTACGGCGCGGTCGACCTGCAGTCGGCGATCAACACGAACTCGCCGATG…
ASM31r_01025	CDS	1131				hypothetical protein	GTGACCAGGCTCAATCCTTCGGCCGCTGCGGCCGATCCGATCCCGATCATTGGAATGGCGACAACGCCGCTGGTGGTCGAGTCAGACGCGGTTCTCGATGAACTCGTCTTCGAGGCAGTGTCGAATGCTTTGCGGGAGGCTGGTATCCGCAAACAAGAGGTCGACCTGTCGATCACCGCGTCCCTCGACATCTACGACGGACGGAGCATCTCGTGTGGCCTGACCAATGCCGCCTCCGGCGGCTATCTCGGCCAGTCCTATCGACTCGAGGGTGATGCCGGCCAGGCAATTGTCGCTGCGGCGCAGACGATTGCCGCCAACGACGCCGACGTCGTGGTCGCCGTCGGGGTCTACAACCCTGAGGTCTCCACCCCCGACCGACGGGCATTTGTCCAGCAG…
ASM31r_01026	CDS	747	fabG2_2	1.-.-.-		putative oxidoreductase	ATGAGCATCGGACAGATCACGCCGGATTTCGACGGAACCACAGTCCTGGTGACCGGTGGGGCCCAAGGGATCGGCTACCAGATAGCCAGCTACTTCCACTCCGCAGGGGCGCGTGTGGCGGTGCTGGATTACGACAAGAAGCTGCTGGACGAGGCATGGGGTGGCGTCGACCGCGTGTATCTGACGGCTATTGACGTCAGCGACGGGGACGCGGTCCGGTCGGCGGTCGACGACATCGTCGCATGGGCCGGCGGAATCGACGTCGCCGTCAACAACGCCGGAATCGCACGAGATGCCGTTGTCTGGAAACTCACTGACGAGCAGTGGGATTCGGTGCTGGCCGTGCACACCACCGGAACGTTCAACGTGACCCGTTCGGTCGTCCCGCACATGCGTGCC…
ASM31r_01027	CDS	1179	fadA_2	2.3.1.16	COG0183	3-ketoacyl-CoA thiolase	ATGGGGTCTGCAGTGATTGTCGATATCGTCAGAACAGGGTCAGGCAAGGGCAAGCCCGGTGGCGCCCTGTCAGGCATCCACCCGGTGAACCTGCTGGCCCAGACCCTCCGCGCTCTGCTCGAGCGCAATGACCTAGATCCGGCCACGATCGATGACGTCATCGCCGGATGCGTGTCGCAGGCGGGGGAGCAGACCCTCAACATCGCGCGCAATGCCATCCTTGCAGCGGGCCTCCCGGAATCGGTGCCGGGTACCACTGTGGACCGGCAGTGCGGGTCGAGCCAGCAGGCGGTGCACTTCGCGGCCCAGGGCGTCCTTGCCGGTGCCTACGACATCGTCGTCGCCTGTGGCGTGGAATCGATGAGCCGCGTCCCCATGGGGTACAGCTCGGTGGATCAG…
ASM31r_01028	CDS	231				hypothetical protein	GTGCAAACCACTGCGCCCGACGTGCAGGAGATGATCGACTTCGCTGCTCGATGGAAGCCGTATTGCGGGGCGGCGGACGACGAGATCTTCACGACGTTCGGGGTGCGACCGCGCGACTTCTATCTCCGAGTCGCCGAAGCGCTCAGCTCAGCACGAAACCCGCTCCCGCACACCGGGTTGCGGTCCTACTGCCTGGAGCGCGCGCGACGGCACCGGGCGGATCGTCTGTGA
ASM31r_01029	CDS	174				hypothetical protein	GTGTCGCAAAGAGAGACACTCCCGGCACTCTCCGTGCTCATCCGGACCGCCGGACTGATCCGGTTGAATGCGGCCCACGACGTCGGCGGCGATCACCACTCGATCCAGCGGGCCCCGCTCATGTCCGACACGGCAGCGGCCATCGTCGCCGCAGGTGAATCGGCATCGAACTGA
ASM31r_01069	CDS	873				hypothetical protein	ATGCTCCTCGGAATCCTCGCGGCGATCTTCGCGGCGCTCGCGTACGGAACGGCGTCGGTGCTCCAGGCCCGCGGGGCGCAAAGCGTCACCGACACCGGTGCCGGCCCCGGCGAGGCGCCGTCGCTGCGTTCGACGATCGCGGCGATGCTGACGTTCGCGTTCATCGCCGGGATGGCGCTCGACGCCATCGGTTTCCTCGGCAACATGGTGGCCGCGCGCATGATCCCGCTGTTCCTCGCGCAGCCGATCGTCAGCGCCAACCTCGTCGTGACCGTGGTGCTGGCGACCATCGTGCTCAAATCGCGGTTGTCGCAACGAGACTGGATTGCGGTCGGGGTGGTCGTCCTCTCGCTCGTCCTGCTCGGTTTCGCGGCCGGCGACGAGGGTCGCAAGCACGAG…
ASM31r_01660	CDS	1119				hypothetical protein	GTGAAAGCCTCGGTCCCGATCCCAGACGAGATCCCCGTCCTGAGCGACGGCGGGGTGACACTGCGGCCACACGAGCCCCGGGACCTCGACCGCATGGTCGAACTCGCGGCCGATCCGGCCATGATGCGGTGGACGCCGATCCCGGCACCCTACAGCCGCGCGGCAGCGGAGAGATTCGCCCTGGACTACGCGCCCCGGGCCTGGGCGGCCGGTGACCGGATGGTCTGGGCCGTCGAGTTCGACGGCCGGTTCGTCGGAACCGTCGACATCGCCGGGCCCGGCCCGCTGACCCAGCTGAGTTTCGACCTCCACCCCGACGCCCGTGGTTGGGGCGTGATGAAACGAGCCGTGCTGCTGGCCGTCGACCACGCCTTTGCCGAGGCCGGCAAGGAGGTCGTC…
ASM31r_02145	CDS	246	nrdH_1		COG0695	Glutaredoxin-like protein NrdH	ATGAGCGAGAACACCACGATCACCGTCTACAGCAAGCCCGCCTGCGTGCAGTGCCACGCCACCTACAAGGCCCTGGACAAGGCCGGTCTCTCCTACGAGATCATCGACATCAGCGCCGACAGCGAGGCCCGCGACCACGTGATGGCCCTGGGTTATCTGCAAGCTCCCGTCGTGGTGGCCGGCGACGACCACTGGTCCGGCTTCCGCCCCGACCGCATCAAGAAGCTCGCCACGAACGCAGCCTGA
ASM31r_02146	CDS	678				hypothetical protein	GTGACCGTCATGGTGGACACCCCCGACGTCGACCGCCCGGTCGACTCCCGGCCCCGGGCGGTCGAGCCCCTCCCCGAGCTCGAAACCGTCGCCGACGGCCAGGACCTGACTCTCGCCGGTGCGATCGCCGACCACGCAGCCCTTGAAGACGCGCTGCGCCTGGAGGTGGACATGCTCACCGCCCTGGTCTGGGCGCCGCCGCAGCTGGCCCGGTCGGTGGTCGAGGCCATCATCGGAACCCACGCCGACCGGCAGGCAGGCACCACCGCCACCGTTCTTCCCGCCGGGAGCGTTCTGTTCTGGCGCGACGCTCATCAAGCCGTCTGGGACACCGTCGTCGCCCTCCTCGACGAGGGAAGCCCCGCCACTCCGGTGCTGGTCAATGCGCGTTTGGCAGAC…
ASM31r_02160	CDS	234				IS21 family transposase IS1612	GTGCACGCCGGGCACAAAGTGCGGTACTTCACCGCCGCCGACCTCGTGGAGACCCTGTATCGCGGGCTGGCTGACAACACCGTCGGCAAAACCATCGACACCCTGCTACGCCAAGACCTGCTCATCCTCGACGAGATCGGATTCGCCCCGCTCGACGACATCGGCACCCAACTGCTGTTCCGGCTCGTCGCCGGCGCCTACGAACGCCGCTCCCTCGCGATCGCGAGCCACTGA
ASM31r_02209	CDS	1683				hypothetical protein	ATGCTGGTCTGTGCGGATTACCCAACTGGGCAGAAGTTCACGCCGGGGCCGGACGGCGGCATCGACGTCTTCGTTCCAGATGGAGAATCTGGTCGAAAGGTGCTCCAAGTCAAGAACTTTGCGATGAAGTTCACTAGCACCGAGTTCCGCCAAGTGAAGCGATCGCTGAACAGAGTTGCAGATACAGCGGAGGCGCAGGGGTGGAAAGTCACCGAGTGGCACCTGGTCACTCCGCGCGACCCCACGCCTGGCTACTTCGCGAAGATTGGCGACTTAGTCGCAGCGCGCGGGATCTCATCATGGTCATGGATGGGCCTGACTCACCTCGACATTCTCGCTGGCCGCCATCCTGATCTGGTCGATTACTACCTCAACGGTGGCAAAGACAGGCTTGTCGAA…
ASM31r_02773	CDS	1182				hypothetical protein	ATGTCCGATACCCAGCGCGTCGTCGACGCAGCCCGCGAAGCCATCCACGCCACGGTGAACAGCGGTGCCGTGCCCGGGGTAGTGGCGGGCATGACGAACGGCCAAGAAACTATGTTCATCGAGTCCGCCGGGGTGCGGTCTGTCGACAACGACCAGCCGATGACCGATGACACCGTCTTCAGCATCTTCTCGACCACCAAGGCGCTCACCGGCACCGTGGCGCTGCAACTCGTGGAGTCCGGTGATCTCGACCTTGATTCCCCGGCCGAGGAGTACGCGCCCGCGATCGGCGAACTCCAGGTCATCGAGGGCTTCGACTCGAACGGCAAGCCGCTGCTGCGAGCACCGAAGACCGACATCACGACCCGCCAACTACTGCTGCACACCGCCGGCTTCGGA…
ASM31r_02774	CDS	966	nlhH	3.1.1.1	COG0657	Carboxylesterase NlhH	ATGGCCCGAGCCGTGCCCCATCCACCATTCGATGCCGAACTCAAGGCGGGATTGGCTGTTGTAGGCGGCATGTTCCCTCCGACCGTCACTGCGGACCTGATCGAGTTCATGCGTACGTCCTATGCGTCCCCTCCGATGGACGAGGAATTCGACCGCCGCCGGATCGCGGTGAACGAAGTGACCTTCTCAGGGGGCGATGGCGCTGCCGTCACCGCTGCGGTGCTTCGTTCCCGGGACGTCAGCGGGCCCCGTCCTGCGGTGCTGTACGCGCACTCCGGAGGGTTGATGTTCGGAGACATGTTCAGCGGCCTGGATCTGGTGCTGGACTGGGTGACCGAACTGGGGGCGGTCCTTGTCACGGTCGATTATCGTTTGGCCCCTGAGTATCCCGACCCCTGC…
ASM31r_02775	CDS	1143				hypothetical protein	ATGCAAGAGCTACTCGGTCGGATCGCTCGCCTCGATCCCAGTGCCAGTCTCGGTCTGCGCGTCATCGCGTGCTTCGACGAGTTGATCGTCGGCAACGTCAACACCCGTGCCCTGCTGGCAACCGCCGCCGCGCTGGCCGGTTGTACTGCAGGGTCCCGGCAGAGCGTCCCGCCACGGACTCTACGAGTCACTCCGAAAGGAGAAGCAGTGCAGGGTGAATCGCCGACAGATTCTTCCAATCTGCACGTGGCGTCGGAGGACGGCATCGATGTCTGGCTCGAACGCGACGGTGCTGCTGGGCCGAACGACGCACTCATCCTCGAGCGCCTGGCACTGGCCGTGCGGATCCGGAATGGGCGTGGAGCCCGGGAGATCGACAATCGCCGCCACCTCGGCATA…
ASM31r_02777	CDS	855				hypothetical protein	TTGTCGTCTGAGTTGGGTCGGCAGGGCCGCGACATCGACGTGGCACGCGCCCACGGGGACCAAGCTCCACCGGAAGTGCGGGAGGCCGTACGCGTCTACGACGCCACCCTCCCCGCACGCGAGGCGCTCATCGAGCACACCAGCCGCGCCGAGCTGTACTGGGTAACCGCGCCGATGGTGGACCTCGCAACGGAGTCCGCGTTGAGTTTGCCCGCCTGGACGCCGACCACCGCGGTCCCCTGTGACGCCGGGCTTCTGTGCTGGCAGCGGCCGGCGACCACACATCTACCGCACCCCGACGGCGGCACCTGCACCTGGGATGCGGTCCTGTGGTGCCCTCATCCCGTCGCCGATCAAGCTCTCCTCGTGCAGGCCCTCACCTGCACCCCGGGCGGCGAT…
ASM31r_04179	CDS	633				IS630 family transposase ISMsm2	ATGTTCACCGAGAAGGTCCGCGACGTCGTCGGGCTCTACATGAACCCACCCGAACGTGCCCTGGTGCTCTGCGTTGACGAGAAGACCCAGATCCAAGCGCTCGATCGCACCCAGCCGATCTTTCCCATGCTCCCGGGCACCCCGCAACGGGCCAGCCACGACTACGTGCGCAACGGCACCTCCAGCCTGTACGCGGCGTTGGACATCGCGTCGGGCAAAGTCGTCGGTTCGCTTCACTCACGGCATCGCGCAACGGAATTCATCGGATTCCTCCGCAAGATCGACGCCGAAGTACCCGACGAGCTCGACGTCCACCTGGTCATGGACAACGCCTCCACCCACAAGACACCCGCGGTCAAACGATGGCTGACCGCGCACCCGCGGTTTGTTGTCCACTTC…
ASM31r_04204	CDS	1206				hypothetical protein	ATGACCGGGCGCGACCCGCACGAGCAGGGACGGGTGGCGACCGGCCTCGAGCTGTTCTACGACCTCGTCTTCGTCGTCGGGTTCTCCGTCGCGACGGGACTCGCCGGACATCAGCTGGCCGAGGCACACTTCACCGCCGCTCTCGTCGGCTTTTTAATCTGCACCTTCGCGACGATCTGGGCGTGGATCAACTTCGCCTGGTTTGCCTCGGCCTTCGACACCGATGACTGGGGCTTCCGCGTCGTGACGCTCGTGCAGATGATCGGCGTCGCGATCATCGCGGTGGGCATGCCGGCGGTGTTCACCTCGGTCGCCGAAGGCGGGAACATCGACAACCGGGTGATGATCCTCGGTTACGTCGTGATGCGCGTCGGCATGGTGATCCAGTGGCTGCGGGCC…
ASM31r_04205	CDS	2133				hypothetical protein	ATGACAACGACATCCACCGTCGCCCCCCCGCACACACCGCCCGCGGCGCCCGAGGTGGTCGAGTCCGACAGCGGTGCGTCGAAAAACACACTCTGGGAACACCTCTCGGTGTTCGTGCTGCTGATCGGCACGGCTGTCCTCTACCTATGGAACCTGTCGATCAACGGTTGGGCCAACTCCTTCTACTCGGCGGCCATCCAGGCCGGATCGGAGTCGTGGAAGGCCTGGTTCTTCGGGTCGAGTGACATGGCGAACTCGATCACCGTCGACAAACCGCCTGCCTCCCTGTGGATTCCGGGTCTGAGCGCCCGGATCTTCGGCGTGAACTCGTGGTCGATCCTCGTCCCCGAGGCGCTGATGGGGGTGGCGTCGGTGGCACTGCTGTACCTGATCACGCGC…
ASM31r_04206	CDS	1266	arnC	2.4.2.53		Undecaprenyl-phosphate 4-deoxy-4-formamido-L-arabinose transferase	ATGATCCTGCAAGCACCCCCAGCCCGAACGGCGCAGGTGTACACACTCGCCGACAGTTCGGATCCCGAGCCGGTCCTCGACATCGTCGTACCCGTCTACAACGAGCAGGCCGACGTCGCGTCGTCGGTCCGCCGGCTGGCCGACCATCTCCGGCGTCACGTGCCGTACGCGGCGCGCATCACCGTCGCCGACAACGCCAGCACCGACGACACCCTCGCGATCTCCGTCGGACTGGTCGACGAGGTGGACGGTCTGCGCGTGGTGCACCTGAAGGAGAAGGGGCGGGGCCGCGCGCTCAACGCGGTCTGGCAGCACAGCGACGCCGAGATCGTCGCCTACTGCGACGTCGATCTCTCCACGGACCTCAACGCGCTGATGCCGCTCATCGCCCCGCTGGTG…
ASM31r_04207	CDS	2160				hypothetical protein	GTGCACGGCCTCACCTGCGGTGTCGGCAGCCACCACTACATTGGGCTCATGGCCGCCACCCTCACACCCGACCAGCTGACCGCCGCGAACCGCGTGATCACCAGCCTGGCGGGTGAGGGGGCGCAGCTACGCGAGGACCAGCTCCGTGCGGTCACCGCGCTGGTCGGCGGCGAACCCGGCGCCGCCGGCGCGCGGGTGCTGGTGGTACAGGCAACGGGGTGGGGCAAATCGGCGGTGTACTGGTCGGCGACCTCGATCATCCGAGCGGGCGGGGGCGGTCCGACGCTGATCGTGTCCCCGCTGCTGTCGCTGATGCGCGATCAGGTCGCCGCCGCCGGACGCGGTGGGCTGTCGGCGGCGACGCTGAACTCGTCGAATGTCGAGGAGTGGTCGGCCATC…
BCJJAIMN_01284	CDS	1014				hypothetical protein	ATGGGTGTGTCGCCGTCGGGTGCCGTCGTCGGCGACCGCGTCGTCGTGCGGTACCTGCTGGGTGACGCGACCCCAGCCGACTGGCGCGGCAATCCCGATGCGGCGCAGTCGGATGTCACCGGCATCCTGGTCGACGACGCCGATCCGCTGCGCCTCGAACGCGACGGCGAGGTCGTGTCGATCCCGCACGCGGTGGTCACGTCGGTGCGGCTGCTGTCGGCACGGCCGGTGCGCAACAGCGAGATCCGCACGCTCGAGCACGTCGCGGCCAGGTCCTGGCCGGGTGTCGACACCGCGTGGATCGCGGGCTGGTTCTGCCGCGCCGGCCGCGGATTCTCGCGCCGCGCGAATTCGGCTCTGCCCCTGGAGAGGTCGGCCCGCGCCGACCTGGCGGCGCTG…
BCJJAIMN_01658	CDS	1248	menE_1	6.2.1.26		2-succinylbenzoate--CoA ligase	ATGGGCGTCGGGCTCTTGCTGGACATGGTCGAATCCGGGCTCGGTGATCGAATCGCTCTCGGTGGCCGCGAGTCCGGGCTCACCCATGCCGACGTCGTCGCCGCCGCTCGCGGCGGGGCGGCGGTCATCTCCGAGCGTGACCCGTCCGAGGTGATCTACCTGGGCCGGAACGGCCCGGGCTACCCGCAGGTGTTCTTCGCCTCGGTCTGTGCGGGCGTCCCGTTCGCGCCGGTCAACTACCGGCTCGGCGACGAGGTGCTCGCGGAGTTGATCGCCGACTTCCGACGCCCGCTGGTCGTCGTGGAGGAGCGCTACCGCGACAAGGTCGCCGGCCGTGATCAGGTCCTCGGTCTCGACGACTTCCTGGCCATGGCGCGGTCGTCGGAGCCGTTGCCTCCC…
BCJJAIMN_02274	CDS	522	ntaB	1.5.1.42		FMN reductase (NADH) NtaB	ATGACGGTGATCGACGTAGACCTGATTCCGGAGCGCGCGACCGTCCTGCGTCGTGCGTTCGGGTGTTTCCCGACGGGGGTCGCGGCGGTGTGTTCGGAGGCAGAATCGGGCCCCGTGGGCATGGCGGTGAGTTCGTTCACCTCGGTGTCGCTCGAACCTCCTCTGCTCTCTGTTTGCATGCAGAACACATCGACGACGTGGCCGATCCTTCGTCGCCAGCCCCGGTTGGGTCTCAGCGTGCTGGCCGAGGATCAGGCCGGGGCGGGAAGGAAGCTATCTCTCAAGAGTGGAGATCGCTTTGCCGGCACCGCCTGGCAGGCCACTGACGACGGCGCCCTGTTCGTGCTTGGGTCTGCAGCTTGGTTCGACTGCTCGATACATGCTGAGATCGAAGCGGGT…
BCJJAIMN_02280	CDS	681				hypothetical protein	ATGGCCCACCTCAACAAGGTCACCGACACGCTCAGCAGCGGCTCACCTCAGCCCCGAAACCCCACCACCACAGGGGACTTACCCGATCCACACCGCCGATGCCGCGGCATGACAAGTCGACTATCACGCATCCGTCCAGCAGTCCCTGTCCGTACTGCTGCACAGTGCTCGATGCGTTTCAGTCGTGCGAATCGCAGGCTGGTCGACCGACTCGAAGGCCGATGTCACACCGGTGGTCGATGCGTTGGACATAACCATATGATGCCGCCGGGCTGCGCCCGGCGGCATCGTTCGTGCCGATCACCAAACCCTGCTCACCTCATGGGGTTTCGGAGAAGTATGCGATCCACAGAAGTGATTGGGGCGTCTTGGTCGACCGGCGACTACCTCGAGGTCTTC…
BCJJAIMN_02281	CDS	1011				hypothetical protein	ATGACCCAGGACCATTCTGCCTTGCTCGCACAGCTTGATGCACTGACCGCCGCTGATTCCGGGGCGGTGTTCGCCGAGTTGATCCGAGCGGGCCTGCAAGCACTGATCGAGGCCGAGGCCGAGGCCGCTCAGAAGATCGGCGCCGGTCGATATGAGCGTTCCGCGGAACGCGCCACCCACCGCAACGGCCACCGATCCAAGACCGTGTCGACGACCTCGGGTGATGGGGAAGTCAAGATCCCTAAGTTGCGGTCCGGGTCATTCTTCCCCTCGCTGTTGGAACGACGCCGTCGCATCGACAAAGCCCTGCACGCGGTGGTGATGGAGGCCTACGTGCACGGTGTATCGACCCGCAGCGTCGATGACCTCGTGGGCGCCCTCGGCGTCTCGGCCGGGATC…
BCJJAIMN_04170	CDS	954				hypothetical protein	ATGAGCCGCCGACGTAGACGCGACTGGTCCGCGTCCGGGCTACCCCGCCTACGGGACGCCTGGACACGGGCCTTGTCGTCTGAATTGGGTCGGCAGGGCCGCGACATCGACGTGGCACGCGCCCACGGGGACCAAGCTCCAGCGGAGGCGCGGGAGGCCGTACGCGTCTACGACGCCACCCTCCCCGCACGCGAGGCGCTCATCGAGCACACCAGCCGCGCCGAGCTGTACTGGGTAACCGCGCCGATGGTGGACCTCGCAACGGAGTCCGCGTTGAGCTTGCCCGCCTGGACGCCGACCACCGCAGTCCCCTGTGACGCCGGGCTTCTGTGCTGGCAGCGGCCGGCGACCACACATCTACCGCACCCCGACGGCGGCACCTGCACCTGGGATGCGGTC…
BCJJAIMN_04200	CDS	276				hypothetical protein	ATGTTCACCGAGAAGGTCCGCGACGTCGTCGGGCTCTGCATGAACCCACCCGAACGTGCCCTGGTGCTCTGCGTTGACGAGAAGACCCAGATCCAAGCGCTCGATCGCACCCAGCCGATCTTTCCCGTCGCGGTCACCGCTCGAGACCTGGACATCAAGCCCCAACGACTGCAGGGAGGGCCGAAAAAGCTCCAGATCGATGAGTTTGAAACTGGGGTACGGGCGCTCGCAGCAGGCTGTCAGATCACTGACACCAACGGCGGGTTCGTCGGATAA
