# Supplementary material for: Gordonia species as a rare pathogen isolated from milk of dairy cows with mastitis
Source: Sci Rep. 2022 Apr 11;12:6028. doi: 10.1038/s41598-022-09340-4 (PMC9001696; doi:10.1038/s41598-022-09340-4)
Supplement: Supplementary file 5 — Supplementary Information 4. [file 41598_2022_9340_MOESM5_ESM.xlsx]

## Sheet: List1
genes present in all mastitis strains but not in NBRC 108238 and MTZ 041
locus_tag	ftype	genome fragment	length_bp	gene	EC_number	COG	product	sequence
F10_00751	CDS		303				hypothetical protein	GTGACCGCCGCACGGGATCACACGGTGGACGCCCGGTTCTTCGGGCCGCTCACTCCGTACGCCACGATCGCAACCCTCACGTCGACCGCACTCCTCTTCATCGTGCACTGGCCGATCGCGGTTCTGGTGACCTTCACGCTGTTCTGGGTCAGCCCGCTGATCATGCTCGCCGGACCCGGGCGGACGCGTCAGATCGGTACCGGGATGGCCGTCTCGTACACCGCGATCGCCGCGACCGTGGGCCTCGTCCTCCTCGTCGACTACCTGCGCACCAACGTGTGGGCGACCGCGCTCGCAGCCTGA
F10_00959	CDS	C6 40kb	516				hypothetical protein	ATGACGAACACATGGACCCGTGAAGAACTCGAGAACGCCTACCAGTCGTGGTTCACCGCGATCAACCGTGCCGGTTCCGGCGAGGGAAGCTGGAAGGACTTCATCGATCTCTTCACCGACGACGTCGTCTACGTCGAGCAGATGGCCGGCGAGCTCAAGGGCAAGGACGCGGTCTGGGCGTGGGCCGAGCCGTCGCTGGCGCAGTTCCCCGGCGACCACACCGTGGCCTTCCCGGAGCGCTGGCACGTCATCGACGAGGTCAACGGCGTCATCGTGACCGCGCTCGAGGACGTCATGAAGGATCCGGGTGACGGCTCCCGCTTCGCGGCGCCCCACATCACCGTCCTCACCTACGCCGGGAACGGGAAGTTCTCCCGCGAGGAGGACGTCTACGACGTC…
F10_00960	CDS	C6 40kb	948				hypothetical protein	ATGAGCAGTCCCGTCGACGCCGTGGCGGCCGCCGTCTCGGCAGCTGGCGCACCCACTTTCGAGGCCCGGAGCATCTCCACCGGGTACTCCTGGCCGGAGTGCCCGCGCTGGCACGACGGGGTCTTCTGGTTCTCCGACATGTACACGGGGACCCTCAAGACCCTGGACGCGGAAGGCAACGCGACCGTCGTGGTCGACGCCAATGCCCGTGCGGCCGACACCGACGTGCCCATCGTGCTCGGCGGCTTCGGCTGGCTGCCGGACGGCCGGCTGATCGTGAACTCGATGCACGAGCAGAAGCTCCTCGTCCACGGCGGGGGAGGCCCCGAGGACCTGAGCGTCTACGCCGACCTCTCGGAATTCGCGATCAAGGCGGTCAACGACATGGTCGTCGACGCC…
F10_00961	CDS	C6 40kb	909		1.1.1.-	COG1028	Putative short-chain type dehydrogenase/reductase	ATGACCACAGAACTCGACTTCACCGGCCGCGTGGTGATCGTGACCGGTGCCGGCCGCGGCATCGGCCGCGCGCACGCACTGCTGCTCGCCTCGCGCGGCGCATCGGTGGTGGTGGGCGACCTGGGCGCGACGACGGACGGTTCCGGCGTCGAGTCCGGCGACCCGGCCGCCGACGTCGTCGCGGAGATCACCTCCGCCGGCGGCCGCGCCGTCGCGGTGAACGCCGACGTCACCACCGACGAGGGCGCGAATGCCCTTGTGGACGCCGCGATCTCCGAGTTCGGACAGCTCGACGCGGTGATCAACAACGCGGGCATCGTGCGTACCGCGCCGTTCCGCGAGGTTCCCGACGAGGAATACCAGCGTCACCTCGACGTGCACTACCTCGGCCCGATGCGC…
F10_00962	CDS	C6 40kb	1245	mycG	1.14.-.-		Mycinamicin IV hydroxylase/epoxidase	ATGAGCACAACCGAAGCCGACCCGACGACGGTCAGCACCGAATACCCGTTCGAGGCGGTGCCGCCGGGAGAAGCCGCCGCCCGGTTCGCGGCGATCGCCGCAGATCGCCCGATGTCGAAGATGACGATGCCGTTCGGCGGGGATGTCTGGGTGATCCATCGCAACGCGACCGCGCGGGAGATGCTCGGTGACCCGCGCTTCGTCCGAGAGCCCTTCCGCACGGGCGAGCGTGTGGTGCCGTACTTCGTCGAGTTCCCGGACTTCCTCCGCTCGACCCTGCAGTTCGAGGATCCGCCGCACCACACCAAGCTGCGAAAGCTGCTGCAGCGCTCCATCTCTCCCAAGCGCGTGAAGGCGATGCGGGACTCGGCGGTGGCCTACGCCAACGAGTTGATCGAC…
F10_00963	CDS	C6 40kb	321	camB			Putidaredoxin	GTGCCGAAGGTGTTCTACACCCAGCCCGACGGCGTCGAGAAGATCATCGACGGCGCGGTCGGGGACTCGGTGATGGCGACGGCCGTCCGCAACGGCGTCACCGGGATCGTCGGACAGTGCGGCGGTTCGCTGTCGTGCGCGACCTGCCACGTCTATCTGGACCCGGCCGAGATGGGCAATTTCCCGGAGCCGGTGGAGGACGAGGAGGACATGCTCGAGTGCACGGCATCCGATCGTGAACCCAACTCGCGACTGTCCTGTCAGCTGATCCTCGCCGAGGGTGTCGACGTCCACGTCGTCATCCCGGACGAACAGGTCTGA
F10_00964	CDS	C6 40kb	1287	thcD	1.18.1.-		Rhodocoxin reductase	GTGGCGGGTGAATGTCCCGGCACCTCCATCCCGGAGGCGCCGGCATCCAACGGTGTCGGGGTGGTGGGCGCGTCGCACGCCGCGGTGGCGCTGGCCGACGGCCTGCGCAGCGCGGGGTACACCGGCGCGATCACGCTGATCACGCATGAATCCCACCTGCCGTATCAGCGGCCGCCGCTGTCCAAGGCCCTGCTCAAGGGCGAGGCGACGGTGGACTCGCTTCGGCTGCGGGACGCCAAGCACTACGAGGACAACGGGATCGAGCTCGTCCTCGACACCGAGGTGACCGCTGCGCGACGCATCGGCGACGGGTACACCCTGGAACTGTCGAGCGACGGCCGCACGAGCGAGCGGACCTTCGACCGGTTGGTGCTGGCCACCGGGGCACGGGCTCGCACC…
F10_00965	CDS	C6 40kb	987	nlhH_1	3.1.1.1	COG0657	Carboxylesterase NlhH	ATGACACAGCAGGACATCACCACCCCCGACGCGTCACGTGACGGGTCGGCCTGGGATCCCGACGTCGAGGTGATGATCGACCGGATGAAGTCGCTCGACGTGAAGCCGTCGTGGCAGCGCGGCGTCGAGGCCGTGCGGGAGTCGCTCGAGTCGATCGTGCGCCCGCCGGGACCGGAGATGGCCAAGGTCGTCGACGCCGCGGCGGACGGTCCGCACGGACCGATCCCCGTTCGCATCTACCGTCCCGTGCAGGCTCCGGCCACCGGCGCACCGGCGCTGGTCTGGTACCACGGCGGCGGGATGATCATGGGGTCGCTGCACTCGTTCGACCGGCTCGCCCGAGACGTCGCGGCGGCCACCGGCGCCGTCATCGTCAACGTCGACTACCGGCTGGCGCCC…
F10_00966	CDS	C6 40kb	1281	yfdE	2.8.3.19	COG1804	Acetyl-CoA:oxalate CoA-transferase	GTGACCACGACACTCCCCGTGGACGACTCGGCATCGGACGGGCAGCGACGGGTGACGCCCCGGGCGGCGTGGCGCGCCGCCGACGCCGCGGAGGGCAAGGGCGTCCTCACCGGCGTGCGCGTACTCGATCTCAGCCGGGTCCTCGCCGGCCCCTACTGCGCGCAGAGCCTCGCCGACCACGGTGCCGAGGTGATCAAGGTCGAGGCCCCGGCCGGAGACGAAACCCGGGGCTGGGGACCGCCTTTCACCGACGACGGTGCGAGCAGCGCCTACTACCAGAGCCTGAACCACAGCAAGGAGAACATCTGTCTCGACCTGCGATCGGAGGCAGGCCTGGAGATCCTCGCTGATCTCGTCGCCGGCGCCGACGTGGTGATCGAGAACTTCAAGGCGGGCACG…
F10_00970	CDS	C6 40kb	759	phaB	1.1.1.36		Acetoacetyl-CoA reductase	TTGTTCGAACTGACAGGGCGGATCGCATTCGTCAGCGGAGCCGGCCAGAGCGTCGGCGAGGGGATCGCGAAAGTGCTTGCCCGGCAAGGTGCATCGGTCATCGTCAACGACCTGCACGCCGAGCGCGCAGAGAAGGTGGCGGCCGGGATCGTCGAGGAGGGCAACCGTGCGGTCGCGGCGCCCTTCGACGTCACCGACTTCGACGCCACGCGCGACGGCATCCGCGCGGCGGAGGCCGAACTCGGCGGCCACGTCGACATCCTGGTGAACAACGCGGGCGTGGCCGAAGGCCGGGTCATCCGCCCGTTCCGCGAGCTCGAGCCGGAGGACTGGCGAGCCCCCATCGACCTCAACATCTTCGGTGCGCTCAACTGCATCAAGGTGGTCATCGACGCGATG…
F10_00971	CDS	C6 40kb	411				hypothetical protein	ATGACGGCCGGCGAGGTCACCTTCTCGCTCGGCGCGATCCGGGTGGGGGACCTGGACAGGTCGCTGGACTTCTACACCGGCGGCTGCGGTTTCGTCCTGGAGAAGAGGTTCACCACGCCTGCGTTCGAGGCGGCGATCGTACGGGCGGGCGTCGCCGGCGTCGAACTCATCGTGCCGCACGGGGAATCTGCGACGGAGCGCCCCGATCACGGGAACATGCTGCAGAAGTTCGTGCTGAACACCCCGGACCCGGCGGCGGTCATGCGTCGTGCGTGCGAGTTCGGCGGTTCGGAGGTCTCCCCGGCCACCGAATACCCCGCCTACGGGATGACGATCGGGGTGCTCGCCGACCCCGACGGCTACCTGCTGGAACTGGTGGGCCGCACCGACGATCCGGCC…
F10_00972	CDS	C6 40kb	1569	ksdD	1.3.99.4	COG1053	3-oxosteroid 1-dehydrogenase	ATGACATGGGATGACAGCTACGACGTCGTCGTCGTCGGTTCGGGTGGTGCGGCGCTGGCCGGCGCTCTCGCGGCGACCCACCGCGGGCTGACGGTCTGCGTGGTGGAGAAGACCGACCGCTTCGGCGGCACGTCCGCCTATTCCGGAGGGAGCGTGTGGCTTCCGGGCAACCACGTCCTGCGCCGCGACGGTGTCGACGACTCGGTGGAGGAGGGGCTGACCTACTTCCGGGCCACGGTCGGGGACCGGACGGATGCCGACGTGCAGCAGACCTTCATCGAGACCGGCCCCGAGGTGGTCGAGTTCCTCGAGAACGAGGCGGGGATCCCGCTCGAGCACCGGCCGTTCCCCGACTACTTCGCCGCACCCGGGCGAAAGGACTTCGGACGCTCCATCTTC…
F10_00973	CDS	C6 40kb	798	bacC_3	1.1.1.385		Dihydroanticapsin 7-dehydrogenase	ATGAATCGATTCAGCGACCGGCGGGTCGTGGTCACCGGTGCGGCCTCGGGGATCGGCCGGGCGACCGCGCTCCGACTGCTCGCGGAGGGCGCCGACGTGGTCGCGGCCGATATCTCGGCGGAGCAGCTGGGCACCCTGGCGGCGACGGCGGCCGAGAGAGGCCACGGCGAGCAGATCGCCACCCGCGTCGTCGACATCGCCGACGAGGAGTCGGTGAGGTCGGGCGTGGCCTTCGCGACCGATCACCTCGGCGGGCTCGACGTCCTGGTGAACGCGGCGGGCATCCTCCGCAGCGCGCATACCGAGCAGCTCAGCCTGCAGGACTGGGAGCAGGTCATCCGCGTCAACCTGACCGGCACGTTCCTGATGATCCGCGAGAGCCTGCCGGCGCTCATCGCG…
F10_00974	CDS	C6 40kb	792	kdgR			Pectin degradation repressor protein KdgR	GTGCGGACAACTCACAAGGGCGACACCCCCATTTCCGTGGTGGATCGGGTGTCCACGGTGCTGGAGGCATTCAACGGCTCGGGGCCGATGACGCTGGCCCAGGTGACCGCGCGGACCAGTCTGCCTCGATCATCGGTTCACCGGCTGCTGGAGCAGCTCACCGCGGCGGGGTGGCTCGCGCGCTCACCCGAACAGACCTATGAGCTCGGGGTCAAGGCCTACGAACTCGGCCAGGCCGCGCTCAACCAGAATCGCCTGCTGCGCGGCGCCCGGCCCGTGATGCACGCGTTCGCCCACCGGACCGGGTACACGGTGCAGCTCGGCGTCGTCGATCGGGGTGACTGCGTCTACCTCGCCAAGGTGAACGGTCGCCTGTCGGGCCCCACCCCGACCGCCGTG…
F10_00976	CDS	C6 40kb	1173	kshA_1	1.14.13.-		putative 3-ketosteroid-9-alpha-monooxygenase, oxygenase component	GTGAGTTCCACAACCGACAGCAACGCCGAGGTCCGGGTCATCGACGCGGGGACGCCGCCGGAGCGTTTCGCCCGCGGCTGGCACTGCCTCGGGCTGGTCCGAGACCTTGCCGACGGCCGGCCGCATCAGGTGTCCGCCTTCGGTACCGATCTCGTCGTCTTCGCAGGCGAGGACGGCAAGCCGAACGTCCTCGACGCGTATTGCCGCCACATGGGCGGCAACCTCGCGCAGGGGACGATCAAGGGCGACTCGATCGCGTGCCCCTTCCACGACTGGCGGTGGCGCGGCGACGGCAAGTGCACCGGCATCCCGTACGCCAAGCGCGTCCCGCCGATCGCTCGCACGCGGGCATGGCACACCGCCGTCGTCAGCGGCCAGCTCTTCGTCTGGCACGATCCG…
F10_00977	CDS	C6 40kb	1185	hsaA_1	1.14.14.12		Flavin-dependent monooxygenase, oxygenase subunit HsaA	ATGGCCTACGAAGTCCTCGACCGCATCATCGACAGTGCGGACGAATTGCGTGCCGGCGCCGACGAATCCGAGCGGCTCGGGCGCCTGAGTGACGGTGTGGCGAAACAGCTCCGGCGGTCCGGGATCATCCGGCTGCTGCAGCGCAAGAAGTACGACGGTTACGAAGCGCATCCGCGCGAGTTCGCCGAGACGGTGATGAAGGCCGCGAGCATCTACGGCTCGGCGGGCTGGATCGGCGGCATCGTCGGCGTGCATCCCTGGCAGCTGGCCTTCGCCGACCCCAAGGTCCAGGACGAGGTGCTCGGCGGCGACACCGACACCTGGCAGGCCTCGCCGTACATGCCGGGCGGCGTGGCGATCCCGGTCGAGGGCGGCTTCCGCCTGACCGGTCGGTGGCAG…
F10_00978	CDS	C6 40kb	969	hsaC_1	1.13.11.25	COG0346	Iron-dependent extradiol dioxygenase	ATGACCGAGATCAAAGGCCTTGGCTACGTACGCGTCCTGGCCACCGACATGGATCGCTGGCGCGAGCTCGGATACGAGGTGCTCGGCTTCGCCCCGGGGACCGGACCCGAGCCCGACGCGCTGCACTTCCGCATGGACGAGCGGCCGTCGCGGATCACCGTCGAGCACGCCGACCGCAACCGGGTGAGCGCAGTCGGGTGGGAGGTCCGCGACCACCTCGCCCTCCGTCGGCTGACGGCGGTACTCGACTCCGCCGGCGTCGAGTACGCCCCGATGCCGCTCGAGCTGTGCGAGGCACGCCGCGTCGAGGGAGGCATCACGCTGAAGGACCCGGGCGGCACGCCGCTGGAGATCTTCTTCGGGCCCGTGCTCGACCACAGTCCGGTCCTGACCAAGTAC…
F10_00979	CDS	C6 40kb	1602	pamO	1.14.13.92	COG2072	Phenylacetone monooxygenase	GTGACGACCAGGGATATCGATCACGACGCCGTCGTCATAGGCGCCGGCCTGTCCGGGCTCTACGCGGTGTACCGGCTGCGCGCCGACGGCCTCGACGTCCGAGGCTTCGAGTCCGCGGAGGGCGTGGGCGGCACCTGGTACCACAACCGGTACCCGGGGGCGCGGTGCGACGTGGAGAGCATCGACTACTCGTACTCGTTCGACGACGACCTGCAGCAGGAGTGGACCTGGTCGGAGCGCTTCGCCACCCAGAGCGAGATCCTGGCCTATCTCGAACACGTCGCCGACCGCTTCGACCTGCGCAAGCACTTCGACTTCCTGACCCGGGTCACCTCGACGGTCTACGACGAGGACGCGGCGGCGTGGACGATCACCACCGACACGGGGGTGACCACCACG…
F10_00980	CDS	C6 40kb	1017	nlhH_2	3.1.1.1	COG0657	Carboxylesterase NlhH	ATGAGTGAACCGGATTCTGTTTTGTCCCAAGAGAATGCAGCCGGGCAGAATACAGCCGAGCAGAATGCAACCGGGCAGGGCGTCCGGCGGACGGATCTGCACCCCGATGTCGAGGCGATGCTGTCGGTCCTCGAATCCGGATTCCCGGATGTGACCGCGCACGACCCCGCCGAACTGCGCGAGATCATCGTGTCCCGGCGGGCGCCCCTGACACGCCTGCCGGACATGAAGACCGCTCGTGACCTGACCATCGACGGTCCGGGCGGGGACCTGGGCCTGCGGGTCTACGTGCCGCACGGCACGGGCGACGCCGGACCCCGGCCGGTGATCGTGTTCGCCCACGGCGGCGGATTCGTCTTCTGCGATCTCGACAGTCACGACGAGTTCTGTCGCAGCATG…
F10_00981	CDS	C6 40kb	891	hcaB_3	1.3.1.87		3-phenylpropionate-dihydrodiol/cinnamic acid-dihydrodiol dehydrogenase	ATGACACAACGACTCGAGGGCAAGGTCGCCCTGGTCACCGGCAGCAGCCGGGGCATCGGCCGGGCGATCGCCCGCAGGCTGGCCGCAGAGGGCGCGACGGTCGCGGTCAGCGCGCGGTCGGCGAGCGCGCCGGCGGTCTCCGTCCGCGACGGTGAGACACACCAGCTGTCCGGAACGCTCGCCGAGACCGTCGCACTCATCGAGGAGGCCGGGGGCCGCGCCATCGCCATCCCCGCGGACCTCGAGAACCCGGCGGAACGGGACGGGCTCGTCGACGCCGTCGTGGAGGCCGCGGGCACCATCGACATCCTCGTGAACAACGCAGGGTTCGCCGACTACAGCAGCATCGAGAAGATGAGCGAGGAGACCTTCGACCGGACGTTGGAGCACTACCTGAAG…
F10_00982	CDS	C6 40kb	885	linC_1	1.1.1.-		2,5-dichloro-2,5-cyclohexadiene-1,4-diol dehydrogenase	ATGGGTAGTGCTGCGCAAGAGCGCTTTTCGGAGGGCACCGCGGTCGTCACCGGGGCGGCCGCGGGGATCGGCGAGGGCCTGGTCCGTCATCTGGGGTCACTCGGGATGACGGTCGTGGTGGCCGACATCGACGCCGGGCGGGCCGAGTCGGTAGCCGGCGACATCGAGGCGGCCGGCGGCCGCGCCGAGGCGTTCGGCCTGGACGTGAGTCGGTCGGAGGACGTCGAGGCACTGGCCGCGGCCGTGTTCGACCGGCACGGCAGCGTCGAGCTGCTCGTCAACAACGCCGGCATCGAGTCCGCCGGGTTGCTGTGGGAGATCGACGAGGCGCGCTGGCACCGCGTGATGCAGGTGAACGTCGACGGGGTGTTCTACTGCCTCAAGGCCTTCGTGCCGCGG…
F10_00983	CDS	C6 40kb	2004	hapE	1.14.13.84		4-hydroxyacetophenone monooxygenase	ATGACCGACACGATGACCGGTGGACCGGGCGTGAGCGCCGGTGCCGGCGACGTCCTCACCGCAGAAGGCCTGCGACAGATCCTCGCCGAGTGCGACCCGGCGCCGCTGCTGATGTCGCTGGTCCACCTGACCGGCGACACCACATTGCTCGACGAGTTCGCGGACCGTCTCGAATACTCCCGTCCCGGAACGCATTACGCGGCCCCGGTGCCGGGCGCGCTGCCGCCCGGGCAGTACCCGGAGGACGTGATCGCCGACATCCGCGCCCGCGCGGCCGAACTGCTCGCCGACGCGGACCCCGACGCGCAGCCGGGGCTCGGTGTGCCCGCACCCGAGCTGTTCGCGCGGATGGCGCGGGTCGCCACCTCCCAGGAGGTGGACGAGGAGTTCATCCCGCTG…
F10_00984	CDS	C6 40kb	1731	kstD_2	1.3.99.4		3-oxosteroid 1-dehydrogenase	GTGACGGCATCCGGCAACGACGACCTCACCGGCGCAGCGACGAGCGCCGACGTCGACGTCGACCTGCTCGTCGTCGGGTCGGGAACCGGGCTGGCGGCGGCGCTGGCCGCGCACGAGGCGGGGCTGTCGACCCTTGTCGTGGAGAAGTCGGAGTACGTCGGAGGCTCCCTGGCACGGTCCGGCGGCGCCTTCTGGGTGCCGGGCAACCCGGTGCTCGCCCGGTTGCAGCCGGGGGACACCGTGGCCGACGCCGCGACGTACATCCGTTCGGTCGTCGACGGCAGCGCGCCGCAGGAGCGGGGGACATCGTTCCTCGAGCACGGTCCGGCGGCCATCGCGATGCTGTCCCGGACGACGCCGATGAAGTTCATGTGGGCGCGCGGCTACTCCGATTACCAC…
F10_00985	CDS	C6 40kb	513	hsaB_2	1.5.1.36	COG1853	Flavin-dependent monooxygenase, reductase subunit HsaB	GTGACGGCGGCCGACGCCATCGACGGACAGCACATGCGGCGGGTGCTCGGACATTTCGCGACGGGCGTCGTCGCCGTGACGGGCATCCATGCCGACACCGGCGCACCGGTCGGCCTCGCCGCCAACTCGTTCACCTCGGTGTCGCTGGACCCGCCGCTCGTCGCCTTCTGCGTGGGGAAGGCCAGCACGTCCTGGCCGCTCGTCCGGCAGATCCCCCGCTTCTCCATCAACGTCCTCGCCGAGGACCAGGAAGACGTGTGTCGCCGGCTCGCGACCAAGGGGGCGGACAAGTTCCGCGGACTGAGCTGGGACCACTCTCCCGGGGGTGCGCCCATCCTGGCCGGCGGCCTCGCCTGGATCGAGGCCGAGCTCGCCGACGAGCACGAAGCGGGCGACCAC…
F10_00986	CDS	C6 40kb	267				hypothetical protein	ATGACGATGACGTCGCTCACCTGCAAGGGATGCGGCCGCGGGGTCCGCGTGGAGAAGTTCAGCGAGGCCCACACCTCGATCGAATGGACCTTCGACGCCCGCGAATGCCCCTTCATCGCCGCCGCCCGCGACGAGCAGGGCTTCGGCTCGTACTCGGGCGGATGCGCGCAGTTGCGCGCCACCATCGACGATGCGGTCCGCGACGGAGAGCTCGTCGTCACCAAGCTGGAACTCCCCCGGGGAGAACAGCTTCCGCGCCTGCACTGA
F10_00987	CDS	C6 40kb	867	hsaD_2	3.7.1.17		4,5:9,10-diseco-3-hydroxy-5,9,17-trioxoandrosta-1(10),2-diene-4-oate hydrolase	ATGACGACCGAGACGAACACCCAGAACATCCCGCCACTCCTCGAATTGCCCACGGAGAACGGAGTTCTCCGCTACCGCGAGGCCGGTGAGGGAGAACCGCTGCTGCTGCTCCACGGTTCCGGGCCGGGGGTCACCGGCTGGCGCAACTTCCGCGGGAACGTCCCCGCCCTGGCGGAACACTTCCGGACCCTCGTCCTGGAACTGCCCGGGTTCGGTGTGAGCGACGGCTTCGGGGCCGCTCACCCGATGATGTCGGCGCAGACCGCCGTGCGGGCGTTCCTGGACGGTCTCGGCATCGACCGGGTCCGGATCATCGGCAACTCGATGGGCGGATTCATCGCGACTGATTTCGCCCTCGCACAACCGGAACGGGTCGACCGGCTCGTCACGGTGGGCGGT…
F10_00988	CDS	C6 40kb	690				hypothetical protein	ATGTATGAGGTGACCAGGCTGATCGACGTGTCACCGCTCGACGAGCCGACACTGGACGTCGTCGCCGCGCGCATCGCCGCCGCGGCCGACGCCACGGGCGCGGAGATCGCCCTGGTGTCGCCCACGCTTCCCGGCGTCCGCAACGGGGGTCACCTCGTGGCCCACCTGCAGTTCGACTCGGAGGATCGGTGGATCGAGTCGCGGGCCGTGTTCGACCGCGCGACATCGCAGGAGCCGGTCGTCCGGGTCAACTCCGTCGAGTACCACGGCAGCCCCCACCGGCCCGGTGCCGTGGGCCGGCGCGCGATGGGCAACCCCGGCGCGGTGTACCGCACCCTCCTCCTGCGCGTGGACGATTCGGCCACGACCGACGAGGTGGACCGGTTCGAGCGGGCCCTG…
F10_00989	CDS	C6 40kb	486				hypothetical protein	GTGGCCGGCAGATTCGGGATCGATTCGGCGCTCACGCGGCGAGACTATCAACGCCCGCGGGTCACCGGGGGTGGCGATCTCCCGACCACCGGGAATGTCGGAGACCGTTTCCGCCGGTCGGGCGATAGCGTCGTCGACATGACCGACCGAACCATCTTCGTCGTCGATCAGGTCGTCCTCAAGCCCGGTGCCGCACGTGAATTCGTCGCCGCATACCTGAGCGAATACGCACCTGCGGCCACCCGGCGGGGGCTCACCCTCGATCGCATACTCGTGACGCCACCCGTCTGGCTCGACGACGACACCAACACCGTGACCGCGACCTGGTCGGTACCGGGCACCCGGGCCTGGTGGCAGGCCGCGGTCGCCGCCCGCCACGACCCGGCGCCGTCGGAGTGG…
F10_00990	CDS	C6 40kb	606				hypothetical protein	ATGCTGTCGTTCGGTGAGGAACTCACCGGCAACGACCTCAAGAAGTGGGCGGACTGGAGCATCGGGTTCTTCTATTGGAGCCCCTCGGTCAGCCAGGTCTACGCCGAGCTGAAGAAGCTCGAGGAACATTCGCTGGTGACCTCGCGAAAGGTTGCCGACGGCGGGGTCCGGGGGCGTCGCGTCTACGCGATCACCGAGCGAGGTGTCGAGGCGCTGCGGTCGTGGTCGAGTCGTGACGAGGTCGACATGCCCGTTCTGAAACACGGTGTGATGCTCCGCCTGTACATGGGGCATCTGCACGATCCGGAGGAGCTGAAGCGGATCGTCCGGGCGCATGTCGACAACCTCCGGGATGCCGCCGAACGCGCCGCCCAGCACGCCGAACACTCCGAAGGGGAA…
F10_00991	CDS	C6 40kb	780				hypothetical protein	ATGTCGATCACCCAGGAGTACGCGGACACCGGCACCTCCAGCACCCCGAGCGCCATCCTCGACCGGTTGACGCTGATCCTGGACGCCTTCGAGGGGCGGGACCGGCTCAGCCTCTCCGAGATCGTCTTGCGGACCGGGCTCCCGCGCTCCTCGGCGCACCGCATGCTGGAGCGGCTCGTCTCCCTGAGGTGGCTCAGCCGCGAGGGGCGCAGCTACAGCCTCGGCATCCGGCTGGTCGAGCTCGGCTCCCTCGCCGTCCACCAGGACCGCGTCCACGCGGCGGCGAGGGACCACCTGCATCACCTGTACCGGACCACGGGCATGGTGGTGCACCTCGCCGTCCTCGACGGCGACGACGTGGTGTACCTGGAGAAGATCGGCGGGCGCCTGTCCGCCCTC…
F10_00992	CDS	C6 40kb	1251		1.16.1.-	COG0446	Metal reductase	ATGAGCGATGCCACCACGACCCCGGCCACCCCTACCGCCGCAACCCCACCCGTGACCGCCGTTCCCGATCCGCTCGCGCCGGCACGCCTCGGTCCGATCGAGATGCGGAACCGCATCATCAAGTCCGCGACGTTCGAGGGGGCCACCCCGAACGCCCTCGTCAGCGACCGGCTCGTCGACTTCCACGTCGCGGTCGGCCGCGGCGGCGTCGGCATGACCACGGTCGCCTATCTGGCCGTCGCCCCGGAGGGCCGCACGGAGCGCGACCAGATCTACTGGCGCCCTGAGGCTCTCGCCGGTCTTCAGCGTCTGACCGACGCCGTCCACGCCACCGGCGCCAAGGTCTCGGCGCAGATAGGACACGCGGGGCCGGTGGCCAACTCGCGCTCGACCGGGCTG…
F10_00993	CDS	C6 40kb	1257				hypothetical protein	ATGAAACTCGGTGGTCTGACTCGTCATCGACGAGCCATTGCCGGCCTGAGCGCCGTGGCCATGTTCGGCACGCTGGGCCTCACTGCGTGTGGCAGTGACGATTCCTCGGACAGCAGCGGGTCGACGGCGTCTACGACGTCTCTGCCCAGCGACGCTGCGCAGGGCGAACCCGTCAAGATCGGCTTCCTCTCGCCCGAAGGCGGTGCGGCGGTGTCGATCCCGGAGTACCGCGAGGGTGCTGAGGCCGCGGTGAAGTATGTGAACGAGAACGCCGGCGGCCTGGCCGGCCGTCCGGTCGAGCTAGTGGTGTGCAAGCAGCAGGAGGAGCCGACCTCGGCGACCAAGTGCGCGAACGAACTCGTCGAGAAGAAGGTCGCGGCGGTCGTCACGCCCGGCACC…
F10_00995	CDS	C6 40kb	729	livF_2		COG0410	High-affinity branched-chain amino acid transport ATP-binding protein LivF	GTGAGCGTGCTGAAGGTCGACGGGCTGACGACCGGCTACGTCAAGCAGCGCCCGTGTGTCCGGGACGTCGACCTGTCGGTCGAACCGGGCGAGATCCGGTGTCTGCTCGGCCCGAACGGCGCGGGCAAGACGACGCTCCTGCTCGCACTCGCGGGCATGCTGCCCCGGTTCGCCGGCGAGGTCGAGGTCGGCGGGGTGGCCGTTCCCGGCGGCAACCCGCGCGCGGCCATCACCGCGGGAATGGTGCTGGTCCCCGACGACCGTGCGCTGTTCCGCCAGTTGCCGACCGTGCAGAACCTCCGCCTGGCGGTCCGGCAGCGGTCGCGGCGAACCGCGGCGGTCGACGAGGTGATCGAGTACTTCCCGTCACTGGAGAAGCGCCTGCACGTCGACGCGGGC…
F10_01807	CDS		1116				hypothetical protein	GTGAAGGCCGAGGTCCCGATCCCCGAAAACGTCCCGATCCTCAGCGACGGCGGGGTGACGCTACGGGCCCATGAGCCCCGCGACCTCGATCGCATGGTCGAACTCGCGGCCGATCAGGCCATGATGCGGTGGACCCCGATCCCGGCTCCCTACAGCCGTGCCGCCGCGGAGAGATTCGCCCTCGACTACGCGCCGAGATCGTGGGTCGACGGCTCTCGCATGGTGTGGGCGGTCGAGTTCGACGGCCGGTTCGTCGGCACCGTCGACATCGCCGGCGAGGGCCCGCTGACGCAGCTGAGTTACGACCTCCACCCCGATGCCCGCGGGTGGGGAGTGATGAAACGGGCCGTGCTCCTCGCCGTCGATCACGCGTTCGCCGAGGCCGGCAAGGAGGTCGTC…
F10_02261	CDS		1008				hypothetical protein	ATGGGTGTGTCGTCGTCGGGCGCCGTCGTGGGCGACCGTGTCGTGGTGCGTTATCTGCTGGGCGAGTCGACCCCGGCGGACTGGCGTGGCAATCCCGATGCGGCACAGTCCGATGTCACCGGAATCCTGGTCGACGACGCCGGCCCGCTGCGTCTCGAGCGCGACGGGGAGGTCGTCTCGATCCCCGTCGACGCAGTCACGTCGGTGCGTCTGCTGTCGGCACGTCCGGTGCGCAACAGCGAGATCCGCGCACTCGAGCACGTCGCGGCGCGGGCCTGGCCGGGAGTCGAGCACACCTGGATCGACGGGTGGTTCTGCCGGGCCGGGCACGGGTTCTCGCGACGGGCGAATTCGGCGGCGCCCCTGGAGATGTCGGCCCGCGCCGACCTGCCGACGCTG…
F10_02551	CDS	C9 16kb	483				hypothetical protein	ATGAAGAAGTTCCTGGCTGTCGCGGCAACGGTGTGTGCGGCCATCATGTTGTCGGCCGGTGGAGTCGGGGTGAGTTCTGCCGCACCGATTCCCCAGGTCTCGACGACCGGAAACGATTTCGGGATGTTCGGTGATCATTCGTTCTGTCGAGGGTCGGTACGGGTGACCCTCGACGCGCCCGAGAAGACCCGCGGGATCGTGCGGGTGACGGTTCGTTCGCACGGGTTCACCGGTGAGGGTGCCTCTTGGAAGCGAAACCCCAAGTGTCGGATCAAGTTTGCATCGATCTACACGAGGGCCCGGGCGTATTACGCCTACAAGTGGAATACCGTCAGCTTTGGGCCGAGGCGCGGAGAGACCAAGACCTGGGACGTGCATACCGGCTCTGGACTGGTGGGG…
F10_02552	CDS	C9 16kb	1176				hypothetical protein	ATGAGTCAGTCGCGGGGTCGGCATCGTAGGCGTCGGGTGCCGTCGGGGTCGGTGTTGTCGGTGACATCGGCTGTGGTTGCTGCGTCGATCACCGCGGGCGCTGGTGCGGCGCTCGCGGTTCCGCAGCAGGGTGGCACGGACCCGTCGGATGTTGCTCCGGGACAGGGTGGTACGTCGCCGTCGGATGTGGCGCCGGGTGCTCCGGAGTCGGGGGAGACGATCGTCCGGCCGGTGGAGGTTCCGGGGCCGGGTTCGATTCCGGGTCCGCCGGTGGAGGCTCCGTATCGTCCGTATGACGATTCGCTGGCGCAGTCGTATGACCAGCCGTATTCGCCGGTGATCACCAAGCCTGTTGCGCCGCGGGTTGCTCCGCCGGTGCGTCCGATCGCTCCGCCGCCG…
F10_02553	CDS	C9 16kb	873				hypothetical protein	GTGCAGTCGCGCCCACGGTCTCTGTGGTACCCCGATCTCCCCGCATGGCCGTCCACCGGTGCCACGCCGGCCGCCGATCTGGCCGCTCACCTCGCCCGATTCCGTTCTGTCGATGCGGTTCAGCCGCCTGACGCAACATCCTCGATCGCCGTCCTCGACGCGCCGCAGCAGATGATCGACGAGGCGGAGAACTTCCCTGGACGCGTCCCGATGGAGGTTCCGGATCGCCCGTCGTCGGACCTGGATGCGTTCCTCGCAGAAGCAGAGAAGTCGGTCCGGGAGAGGCGAAAGGCCGCTTCCCCGGAGGAGCCCGCGTGGCGCCGGCTCCTACGTCCTCGCCCGCGAATCGCCGCTGCGGCGGTCGCAACCGTTGTGATTGCGGCCACAGTTGCTGTCGCG…
F10_02554	CDS	C9 16kb	645				hypothetical protein	GTGCTTCTCACCGCGGCCGTGGCGCGCGGGGTCGCCGACGGATCGGTCGATCTCGCGTTCCGACGCTGGGCACGTTCCCGCATCCGCGTCGGGTCTAGTTTCATCGCGCTCGGTCACGTCATCGAGGTGACGTCGCTCGAGAAGGTCGACCCCGACCGCATCACGGCGCAGGACGCGAGTCGCGCCGCATACGACAGCCCCGACGACGTGCGCGCTGCGCTGTGCGTCAACGCCCACAATCCCACCTACCGGATCGGCCTGCGCTGCATCGGTGAGGACCCGCGGATCGCGCTGCGCGCCGACGACAACCTGTCCGACGACGATGTCACCGACATCCGCGCCCGCCTGGATGGGATGGACGCACGGTCCAGGCACGGTCCGTGGACGCGCGCGGTCCTG…
F10_02555	CDS	C9 16kb	858				hypothetical protein	ATGATTTCCATGCGTCTTCTCCGGTCCGGATTCCTCGCAGCGGCCACCGGTCTCGCGGCCGCGCTCGCTCTCGCCCCGGGCGCCGCACACGCGGCGCCGTTTCCCGTCACCACCGACGTCAACCAGGCCGTCGCCGACCACTACTTCTCGCCGGCAACCGAAGCGCCGGCCGGGAGCAACCGGTGGGACTGCCGCGACGATCAGGGCCGCGACCCGGTGATCCTCCTGCACGCGACGGCGATGAATCAGAGCGCCAACTGGGCGTACCTCGCCCCGACCCTCGCCAACGCCGGCTATTGCGTCTTCAGCACCACGTACGGGCAGGCGTCGTGGAGCGGCAACACCGGTGGACTCGGCAACAAGGAGCGGGCCGCCGGGCAGGTCGCGTCGTTCCTGGAT…
F10_02557	CDS	C9 16kb	1917				hypothetical protein	GTGGGGGAACGTCGCAGATCACGCCGGGCGTGGTCGGCGCGCACCACGAAGCCGTTCCGGGCGTCCTCGCGCTCCACGACAACCTCCCTGGCATTCAGCGCATTGGCCCTCGCCTCGGTCGTGCCCATCGCCGTGGCCTCGACCAACGTCGCCGCGGTGGTCGAATCACTCGTCGACCGCGAGGTCGCCCGTGACGGGACGCCGTACCGCCACGGCAGCACCACCGACCCCTTCTCCGGGCTGCCGCGCGGGACGATCAAGGTCGCCACGCCCGACGGGGGCACGATGCTCATCGCGGGCCTGCCGACGAGGGGAGACCGGCAACCGCCCGCCGCTGGGTACCCGGTGAGCCTGACCGCCGCCGGCCGCCCGACTCCGCTCGCGCCTCTCGCACCGGGC…
F10_02558	CDS	C9 16kb	582				hypothetical protein	ATGCGTTTGACTCGACTGGCCGCAGCGGGAATCGGGCTGGCGGCGTCGGCTGCGGTGGTCTTCGCCGGGAACGGTGAGGCATCGGCCGCGCTGCTGTTGCCGTCGGCTTACCCGCACGCCCAGACGTTGACCGACGGAACGTTGTCCCTGACGGTGATCAACTCGACGACCAAGACGGCGACGTGCTGGGTGTCCATCCACGACGCGAGCAAGGAGAGCCAACTCGATCTGCGTGCGGCCGCGGTCAACGCGATTCTCGGAACCGGTATCCCGTCTTCCTTGCTCGACAACGCCCGCGCGGATGCCGCTCAGGGTGCGCTCGCGATCCTGTGGGACGCCAGGACGATCGCCAAGGACGCCTCGGCCACCGGCACGTGGAACTCGAACCGTGCCAACACC…
F10_02559	CDS	C9 16kb	564				hypothetical protein	ATGCGATTCTCTCGGCTCGCGACTGCTGGAATCGGATTGGCGGCCGCAGGTGCTGTGGCACTCGCCGGTGGCGGAGAGGCCTCGGCTGCGCTGTTGCCCTTGTCGTACCCGCACCAGGCGTCGCTCGCCAACGGCAAGTTGTCCGTGAAGGTGACCAACGATACGTCGAAGACGGCGAAATGCTGGCTGTCGGTGCACGACGCCACCAAGGAGTCGCAGCTGGACCTGCGTGCTGCTGCGGTCAACGCCATCCCGGTAACCGGGATCGAGTCCGGTGTCCTCGACAGCGCTCGCGCGGACGCTCGCGAGGGAGCGCTCCACATCCTGGCGAACGGTGTCTCGGTCTCCAAGGGCGGATCGACCACCAAGACCTGGGACTCGGGTCGCACCGAGACGTCA…
F10_02560	CDS	C9 16kb	576				hypothetical protein	GTGGCATCGGCGAACGGCACTGCGATCGACCCCCGTGAGCAGGTGATTCGTGCGGCAGATGAGCTGTTCAACGCGCACGGTGTGCGTGCGGTCGGCATGGACAGGGTGCGCGACGCGGCGGGCGTCTCACTGAAGAAGATCTATTCGCTCTTCCCGTCCAAGGAGGCGCTGATCCTCGCCGTGCTCGAGGGTCGCAGCCGTCAGTGGAACGATGGGATCGCCGCGGCGGCGGAGGGTGCCACCGGTCCGCGTGACAAGCTGCTGGCGATCTTCGACTTCCTCCTGCACTGGTTCGGCACCGACGAGTATCGCGGTTGTGTGTTCATCAACGCGTACGGGGAGCTGGGGGCCGAGTCGCCGGCGGTGGCAGAGGCGGTTCGGCGGCAGAAGGCCGACTTC…
F10_02561	CDS	C9 16kb	843	cpo	1.11.1.10		Non-heme chloroperoxidase	ATGGGCTACATCACCGTCGGAAAAGAGAACACCACCGACATCGAGCTGTACTACGAGGACCACGGGAGCGGACAGCCCGTCGTCCTGATCCACGGGTACCCCCTCGACGGCCACAGCTGGGAGCTCCAGACCCGCGCGCTGCTCGACGCCGGGTATCGGGTCATCACCTACGACCGTCGTGGCTTCGGCAAGTCGAGCAAGGTCGGCACCGGATACCACTACGACACATTCGCCTCCGATCTGAACACGGTGCTCGAGACCCTGGATCTGCGGGACGTGATCCTCGTCGGATTCTCCATGGGCACAGGAGAACTCGCGCGCTACGCGGCCAAGTACGGTACCGAGCGGGTCGCGAAGTTCGCGTTCCTCGCCTCCCTCGAACCCTTCCTGGTGAAGGCC…
F10_02563	CDS	C9 16kb	1062				hypothetical protein	ATGGTCGGTTCCTTCGATCGTCGGTCGTTCCTGCGCTACTCACTGATGGCGGGTGGTGCGGCCGGTGCACTCGGGCTCACCGGCGCGCTGTCGTCGTGCAGCAGCGGCGACAGCTCGGGTGGCGGTTCCTCCGCCATGAACCCGAAGGTGCAGCTGTCCTGGCAGAAGAACATCGAGTTCGCCGGCGAGTACTTCGCCCTCGAGAACGGCTACTACGAAGAGGAAGGGCTCGGCACGCCGGAGCTCCTCACCGGCGGCGGCGCCGGTACCGGTGTGGAGACCGGCCTGACGTCGAACAAGGTGTGGATCGGCATGACCGCGCCGATGCTGACCGCCCCGGTGATCCTCCAGGGCGCCAAGTTGATGACCGTCGCGGCCACCTTCCAACGCAACCCGTTC…
F10_02564	CDS	C9 16kb	876				hypothetical protein	ATGAGTACCGATGTGACGGGCCCGGCGGCCACCACCGGCCCGGTCGGGGTCGAGCCGAAGAGCAGCGCGAGAGGCGGTTTCGGCGCCGGTGGGGTGCTCGCGGCCGCGCGGTTCCTCGGTTCGCTGACGATGTCGTTCGTGCTGATCCTGGTGATCTGGTGGCTGTTCCTGTTGGCCTACCCCGACATCGGTCCGATCATCGGACGCACCCCCGCCGACGTGTTCGAGTTCCTGTTCACCGACCCCGACTCGAAGGTCGCGCGGGACAGGATCTTCGACAATCTGTGGATCACCCTGACCGACGCGGCGATCGGCTTCGTCGCGGGCATGCTCGCCGCGGTCGTCGTCGCCGCGATCTTCGTCGTATCCCGTCCGGCGGCACAGACCTTCATGCCGATC…
F10_02565	CDS	C9 16kb	774				hypothetical protein	GTGGCTAGATCCGGGGCGGGTCGATGGCCGGCCGGACTCTTCGGGATCGTCGGGCTCGTCATCGTGTGGTGGATTCTCGGTGCGATGGAGGCATTCGGCGGCACCATCCCGACGCCGTGGTCGGTCCTGACGGAGATGGGGGAGACCGGCTCCGCCTACTATCTCGACAATTTCTCTCTCACAGTCGAACTCGCGTTCCGCGGGTTCCTGTGGGGCAATGGGTTGGCGATCGCGCTGGCCGTGGTGGTGATCCTCTTCCCGCCGGTGGAGGGGCTGGCCACCCAGCTGGCGATCCTCTCCTATTGCACCCCGATCATCGCCGTGGCGCCGATCATCCAGGTCGCGTTCGCCGAGGTGACGACGATGATCGTCTTCCTCGCCGCGATCTCGGTGTTCTTC…
F10_02566	CDS	C9 16kb	849	btuD_10	3.6.3.33		Vitamin B12 import ATP-binding protein BtuD	ATGACACGCCCGCTGGGTACGGGGATCGACATCTCCGGTCTGACCAAGACGTTCACCACTCGTTCGCTGCGCGGCAGCTCGACGGTGACGGCGCTCTCCGATGTCTCGCTGGCCACCGCCGAGGGATCGTTTCTGTCGCTGCTCGGCCCGTCGGGGTGCGGCAAGTCGACGGTGCTCCGGATTCTCGCCGGCCTGGAGGAGGCCACCGAGGGCACCGCGCTGATGAACGGCCAGTCGCCGCGCGAACTCCAGCGAAACCATGAGCTGGGCATCGCTTTTCAGGACTCGGCATTGCTGCCGTGGCGCTCGGTGGAATCCAACATCAAGTTGCCGCTACAGGTCGGGGGGATGCCCGTCGACGACGACCTGGTCACCGACCTCATCGAGCTCGTCGGCCTG…
F10_02567	CDS	C9 16kb	1281				hypothetical protein	GTGACCAATGTCTTTGATCGGCTGACCGGGCAGGATGCGATCGCAGACGAGCTCCGCGCCGCCGCGCGGGCCGCTCGGGTGCTCGCGCAGCGCCTCGACGCGGGCGACTCCGAGGGTCTGTTCGTGCCCGACGACGAGATCCCCGGTGTCGACGCGGGCTGGTCACGCGCGTCGATGACCCACTCGTGGCTGTTCACCGGCCCACCCGGCAGCGGGCGGTCGGTGGCCGCGACGTGTTTCGCCGCCGCGCTGCAGTGCCAGTCGCCCGACAACATCGGCTGCGGCGAGTGCCGCGCCTGTGTGACCGTCATGGCCAAGACGCACGCCGATGTCCGGCACGTCGTCCCGGAGGGACTGAGCCTTGCCGTCAGCGCGATGCGCGACATCGTGCAGGCGGCC…
F10_02721	CDS		402				hypothetical protein	ATGAGAATCGCGTTGACCTCGGTCTTCGTCGACGACCAGCGCAAGGCGCTCGACTTCTACACGAACGTCCTCGGCTTCGAGAAACGCCATGACATCCCGCTGGGGGAGCAGGCGCGGTGGCTGACCGTCGTGTCCCCGGAATCGCCGGACGGTCCCGAACTGCTCCTCGAACCGGCCGGACATCCAGCGGCGAAGGCTTACCGGGATGCCCTCGTCGCCGACGGAATCCCGTTGGCGCAGTTCGCAGTCGACGATGTCTATGCCGAGTGCGAGCGGCTGCGCGGCCGCGGCGTCGAGTTCACCCAGGAACCGACCGACGTCGGAGCCGCGGTGATCGCGGTGTTCGACGACACGTGCGGGAACCTCATCCAGATCGCGGCGGAGAAGACGACGGCCGGC…
F10_02722	CDS		753				hypothetical protein	ATGGGCGCCGCCGCGAGGATGGAGACGCTGCACCCCGACATGGCATGGATGGCCTACGAACGCACCCGGGCCATCGAACGCGTGAACGGCGTGCCCACCGGGCGTTTCGACGAGAAGGCGATGCAGTCCCGGTCAGGTCACACGCTCTCGTTCTTCTTCGGTGTGGCCATGGCGTCGACCCCGGTCGCCGAGCGCGTCACCCGCACGGTACGGGCGATGCACGACCGCGTCGAAGGCGTTCGCCCGGACGGACACCCGTACAAGGCCAGCGATCCCGATCTGCTGACGTGGAACTACTGCACGCAGGCCTGGGCCATCGCGGCCGCGCACAAACGGTTTCACCCGAATCCGTTGAGCGACGAGCGCATGGAGGAGTTCTTCCATGACTACGCGCGGATG…
F10_02745	CDS		315				hypothetical protein	ATGGCAGGTAGCAAACGCCGGCGGCATACGCCGGATCAGATCATCCGCAAGCTGGCCGAGGGCAACAAGCTCCTCGGGACCGGGCAGGAGTTGGCTGAGGTGTGCCGGCATCTGGAGGTCACAGAGTCGACCTGGCATCGCTGGGTGGCCCAGTACGGGGGCATGAAGGCCTATGACGTCAAACGCCTCAAAGAACTCGAAGCTGAGAACGCTCGGCTCAAGAAGTTGGTCGCCAACCAGGCCCTCGATATCGACATGCTCAAGGAGATTTCGTCGGGAAACTTCCGACCCCGAACCGCAAGCGCAGCGCCGTGA
F10_02926	CDS		1290				hypothetical protein	ATGACAGACCTGGTGGAGACCTGCGCGCGCGGCATCGTCGGGACGGTGCGCGCCGCGCGTCGGCGGAAGAACGTGTTGTCCGTCCTCGGACTGCTGACGATCCTCGTCGTCGGTGTGGCCTACCTGCTGCTCGACACACTCCAGCGCAACCCGACGGTGTCGACCATCCGCGTCGAGGTGCAGCTCCCCGAATCCGGCGGGCTGCTGCCGAATCAGGACGTCACACTGCGCGGCGTCCAGGTCGGACGGGTCGACGACGTGCGCATCGACGACGACGGGGTCCGGGTGGTCGCGACGATCGACGCGGGCGTGAAGATCCCGGCCGACGGCGAGGTGCGGGTGTCGAGTCTGTCCCCGGCGGGCGAGCAGTTCCTCGACTTCCAGCCCGAGACCGACTCC…
F10_02927	CDS		1122				hypothetical protein	ATGACGGCACGCCGGTCACGAATCCTCACCGTCGCGGTGAGCCTGCTGTGCTGCGTCCTCACCGGCTGCTCCGTCGGGCTCGGCCAGCTCCCGCTCCCGGCACCCGGGGCCGGGGGAGAGGGATTCGGGCTGAGGGCGCAGTTCGAGAACGCGCTCAACCTCCCGGCGAAGGCGAAGGTGCGGCTCCTCGGCGCCGACGTCGGCTTCGTCGAGTCGATGACGGTCGACGACTACCTGGCCGACGTCGGAATGCGGATCGCCGACGGCACCCGGCTGCCGGAGGGCACCCGCGCCGAACTGCGTTCGGCGACACCGCTCGGCGACGTCTTCGTCGCCCTCGAACCGCCGGCCGACCCGGACCCGACGGCCCGGCTGCTCGGTGACGGCGACGTGATCCCG…
F10_02928	CDS		516				hypothetical protein	GTGAAGCTGGTCGACAACCTCGACGTCCTCACCGAGGCGGCGGCGCGCAACGACCGGACCATCCGGGAGTTCGGCGGAAGCCTCCGGGCGATGAGCGACCTCATCGCCGAGGAGAACCTCGGCCACGGCGCCACCGGCGCCAAGCTCAACGAGATCCTGGTCAAGACCTCGGAACTGCTGAAGGAGAACAGGGTTCCGCTCCGCGAGGCGGCACGGGATGCCACCACGGTGACCAAGGGTCTCGCCGACTACGAGCGCGAACTCTCCGAGTTCCTCAACCTCGCACCCATGTTGCTCGACAACGCCTACAACGCCATCGACCAGCGCAACGGCACGATCCGGGTCCACACCTTCGCCGACCGCATCCTCTTCGACCTGCAGATGCTCAAAGAGGTCTGC…
F10_03751	CDS		2139				hypothetical protein	GTGTCGGCGCCCGCCACTACATTGGGGCGCATGGCCACCCTCACCCCGGACCAGCTGTCCGCCGCGAACCGCGTGATCACCAGCCTGGCGGGTGAGGGCGCCCGGCTGCGGGAGGATCAACTGCGGGCGGTCACCGCACTCGCCGGCGGCGAGCCCGGCGCACCCGGGGCCCGCGTGCTGGTGGTCCAGGCGACCGGCTGGGGCAAGTCCGCGGTCTACTGGTCGGCGACCGCGATCATCCGGGCGGGCGGGGGCGGTCCGACGCTGATCGTGTCCCCGCTGCTGTCGCTGATGCGCGATCAGGTGGCCGCCGCCGAACGCGGCGGCCTGTCCGCGGCCACCCTGAACTCGTCGAACGTCGAGGAGTGGTCGGCGATCGAGGCACGCCTGGCGTCGGGC…
F12_00386	CDS		1098	kshB_1	1.14.13.142		3-ketosteroid-9-alpha-monooxygenase, ferredoxin reductase component	ATGACCAGCGAGACGATCATCGGGGACGACGTCGTCACGACGCCGGCCCCGGCGGGGGAGCGAACCCGGGCGCGGCAGGTCCGGGTGGTCGAGGTCATCGACGAGACCGCCGATGCCCGATCGATCGTCGTGCGGCCCGATCCGCAGGACGTGGCCGAGTTCGCCTACCTTCCCGGGCAGTTCCTCACCGTGCGCGTCCCGGACGTCGGAACCGGTTGTGCCCGGTGCTATTCGCTGGCGAGCTCGCCGCACGTGGACGACGACCTGAAGTTCACCGTGAAGCGGGTGTCCGGCGGTCACGGCTCGAACTGGATCTGTGACAACGTCGCAGCCGGGGACCTGCTCGAGGTGTTGCCGCCGGGCGGAACCTTCGGGCCTCGATCGCTGGACGGGGACGTG…
F9_01928	CDS		1371		2.3.1.20		Putative diacyglycerol O-acyltransferase	ATGACCGAATACATGCGCAGCAGCGACGCATTCACCTGGTCGATGGAGTCCGATCCTCGTCTGCGGTCGACGGTCGTCACGGTGCTGCTCCTGGACCGGTCACCGGACTGGGAGGCGATGCGAGCCCGGTTCGAGGCCATCAGCGCGGAGTTGCCGATGTTCCGCCAGTGCGTCGTGGAGTCGCCGCTCGGGGCGCCGCCGCGCTGGGAACCCTGCCCCGATTTCGACCCGGACTTCCACATGCGCCGCGTCGGCGCCGCCGCCCCGGGCACCGTGGACACGGTGCTCGAGATGGCGCGGGTCGCCGCGATGGACGACTTCGACCGGGCCCGCCCGCTGTGGGAGGCGACGCTGGTGGAGGGTCTCGCCGACGGGGGCGCCGCGGTGGTGTGCAGGTTC…
F9_02157	CDS		654				hypothetical protein	GTGCATTGCCTGCTTCGTCGTTCCAAGGAGCGTGCCGATCTCTGCCCACGACAGTCCTGCCAGGCGTGCCCGCCGCACCGCGACTTCCTCCTCGCGGGCAATCTCCCGTCGCCAATCTGCGACTCGGGAAAGCTGCTCGATTGGTGTCTCGTCGTCGTCGCCGCGGTCCAGTCCAGTCCTCATGCAGACCAGCGTGCCCGTGTCTCCGCGATCCGTCAACATTGGTTGACGGAAACCAGTTTGAATCACTGCTCGTCGTCAGTAGGGACTGCTGCACGGATTGGGCACATCGCCCCAACCGCGGTCCCGATTCCGGTGAGTCGTTTCTTCCTGCGGCGCTGGGGAACTCGCAGCCCCTCCTCGCGCCACAGGCGGCGGATGCGTTTGTTGTTGACCGTG…
G5_00064	CDS		2775	btuD_1	3.6.3.33		Vitamin B12 import ATP-binding protein BtuD	ATGACAGACCATCTCTCCTATCTCGTACTCGGACTCGGCAACGGGGCGGTGTACGCGGCGATCGGGCTCGCGCTCGTGATGACGTTCAAGAGTTCGGGCGTCGTGAACTTCGCGACCGGCGCCATCGCGCTCTACACCGCGTACACCTATGTCCTGCTCAGGACGGGGGAGTTGATGGTCCCGATTCCGGGACTCCCCAAGACGGTCGACCTCGGTGGGCCTCTTGGGGTGTTCCCGGCCATGGGCATCGCGCTCGCGATCGCGGCGGTGCTCGGCATGCTCTGCTACGTGCTGATCTTCCGCCCGATGCGCAACGCCTCGGTGGTCGCGAAGGCGGTCGCGTCGATCGGCCTGATGATCGTGCTGCAGGCCCTGATCGCGCAGCGGGTCGGCACGCAG…
